# Supplementary material for: Deciphering the molecular basis of abiotic stress response in cucumber (Cucumis sativus L.) using RNA-Seq meta-analysis, systems biology, and machine learning approaches
Source: Sci Rep. 2023 Aug 9;13:12942. doi: 10.1038/s41598-023-40189-3 (PMC10412635; doi:10.1038/s41598-023-40189-3)
Supplement: Supplementary file 2 — Supplementary Information 2. [file 41598_2023_40189_MOESM2_ESM.xlsx]

## Sheet: S2
fromNode	toNode	weight	direction	fromAltName	toAltName		fromNode	toNode	weight	direction	fromAltName	toAltName			fromNode	toNode	weight	direction	fromAltName	toAltName
LOC101214141	LOC101213044	0.953144	undirected	NA	NA		LOC101222626	LOC101219034	0.843332	undirected	NA	NA			LOC101207054	LOC101221374	0.976702	undirected	NA	NA
RPL5	LOC101216482	0.946511	undirected	NA	NA		LOC101222717	LOC101220286	0.823516	undirected	NA	NA			LOC101209628	LOC101221374	0.970177	undirected	NA	NA
LOC101208088	LOC101223214	0.940231	undirected	NA	NA		LOC101222376	LOC101207311	0.812465	undirected	NA	NA			LOC101206821	LOC101221374	0.965278	undirected	NA	NA
LOC101208088	LOC101206866	0.936885	undirected	NA	NA		LOC101215578	LOC101208696	0.805518	undirected	NA	NA			LOC101207054	LOC101209628	0.965229	undirected	NA	NA
LOC101205193	LOC101221487	0.936438	undirected	NA	NA		LOC101222626	LOC101207279	0.784115	undirected	NA	NA			LOC101209628	LOC101206821	0.910989	undirected	NA	NA
LOC101218660	LOC101213765	0.934096	undirected	NA	NA		LOC101219697	LOC101207704	0.774843	undirected	NA	NA			LOC101207054	LOC101206821	0.902397	undirected	NA	NA
LOC101216114	LOC101209393	0.933905	undirected	NA	NA		LOC101207279	LOC101219034	0.766292	undirected	NA	NA			LOC101206821	LOC101209873	0.896369	undirected	NA	NA
LOC101216114	LOC101214548	0.933025	undirected	NA	NA		LOC101222376	LOC101219034	0.759064	undirected	NA	NA			LOC101209873	LOC101221374	0.871266	undirected	NA	NA
LOC101214304	LOC101216114	0.928583	undirected	NA	NA		LOC101222376	LOC101213616	0.753217	undirected	NA	NA			LOC101217695	LOC101221374	0.83812	undirected	NA	NA
LOC101209393	LOC101213568	0.927046	undirected	NA	NA		LOC101222376	LOC101207279	0.747498	undirected	NA	NA			LOC101209873	LOC101217695	0.829912	undirected	NA	NA
LOC101208982	LOC101215650	0.925742	undirected	NA	NA		LOC101222376	LOC101222934	0.746409	undirected	NA	NA			LOC101209628	LOC101209873	0.807483	undirected	NA	NA
LOC101221947	LOC101214548	0.924388	undirected	NA	NA		LOC101207311	LOC101213616	0.741791	undirected	NA	NA			LOC101207054	LOC101217695	0.801016	undirected	NA	NA
LOC101220405	LOC101213286	0.923033	undirected	NA	NA		LOC101215578	LOC101219394	0.737425	undirected	NA	NA			LOC101206821	LOC101217695	0.800931	undirected	NA	NA
LOC101214304	LOC101209393	0.919943	undirected	NA	NA		LOC101203604	LOC101219469	0.737209	undirected	NA	NA			LOC101207054	LOC101209873	0.798751	undirected	NA	NA
LOC101216482	LOC101214141	0.919772	undirected	NA	NA		LOC101219697	LOC101222934	0.735847	undirected	NA	NA			LOC101209628	LOC101217695	0.763436	undirected	NA	NA
LOC101214304	LOC101214548	0.918888	undirected	NA	NA		LOC101218171	LOC101208696	0.733723	undirected	NA	NA
LOC101205193	LOC101207355	0.918597	undirected	NA	NA		LOC101207365	LOC101217994	0.730201	undirected	NA	NA
LOC101206444	LOC101214141	0.918406	undirected	NA	NA		LOC101207311	LOC101222934	0.729969	undirected	NA	NA
LOC101208315	LOC101217854	0.918319	undirected	NA	NA		LOC101219394	LOC101221619	0.729876	undirected	NA	NA
LOC101209088	LOC101214080	0.918171	undirected	NA	NA		LOC101207279	LOC101222934	0.728301	undirected	NA	NA
LOC101208040	LOC101214141	0.917807	undirected	NA	NA		LOC101222934	LOC101219034	0.724163	undirected	NA	NA
LOC101208040	LOC101216482	0.917089	undirected	NA	NA		LOC101220040	LOC101207704	0.723716	undirected	NA	NA
LOC101216713	LOC101211495	0.915877	undirected	NA	NA		LOC101207311	LOC101208540	0.720442	undirected	NA	NA
LOC101209436	LOC101215650	0.914688	undirected	NA	NA		LOC101222626	LOC101209885	0.720206	undirected	NA	NA
LOC101205193	LOC101209088	0.914445	undirected	NA	NA		LOC101218476	LOC101208696	0.717488	undirected	NA	NA
RPL5	LOC101208315	0.91397	undirected	NA	NA		LOC101222626	LOC101221619	0.716579	undirected	NA	NA
LOC101209393	LOC101214548	0.91358	undirected	NA	NA		LOC101221619	LOC101208696	0.712623	undirected	NA	NA
LOC101206444	LOC101216990	0.912905	undirected	NA	NA		LOC101222626	LOC101222934	0.710395	undirected	NA	NA
LOC101216713	LOC101212017	0.912776	undirected	NA	NA		LOC101215578	LOC101218171	0.70508	undirected	NA	NA
LOC101208315	LOC101209393	0.912596	undirected	NA	NA		LOC101220286	LOC101219418	0.704634	undirected	NA	NA
LOC101218660	LOC101213836	0.911665	undirected	NA	NA		LOC101222626	LOC101222376	0.703962	undirected	NA	NA
LOC101218660	LOC101221450	0.911095	undirected	NA	NA		LOC101220040	LOC101222934	0.702035	undirected	NA	NA
LOC101216990	LOC101209626	0.910757	undirected	NA	NA		LOC101209885	LOC101222934	0.701451	undirected	NA	NA
LOC101216990	LOC101203563	0.909718	undirected	NA	NA		LOC101207311	LOC101219034	0.698849	undirected	NA	NA
LOC101204829	LOC101214972	0.909201	undirected	NA	NA		LOC101207279	LOC101221619	0.68663	undirected	NA	NA
LOC101216990	LOC101217544	0.909161	undirected	NA	NA		LOC101221619	LOC101219034	0.68537	undirected	NA	NA
LOC101208040	LOC101203563	0.907741	undirected	NA	NA		LOC101207311	LOC101207279	0.684496	undirected	NA	NA
LOC101214304	LOC101213044	0.907687	undirected	NA	NA		LOC101222717	LOC101221238	0.680702	undirected	NA	NA
LOC101218660	LOC101216482	0.907586	undirected	NA	NA		LOC101219394	LOC101208696	0.676902	undirected	NA	NA
LOC101206533	LOC101213544	0.907261	undirected	NA	NA		LOC101220040	LOC101219697	0.676291	undirected	NA	NA
LOC101205193	LOC101214080	0.907141	undirected	NA	NA		LOC101218171	LOC101219697	0.675331	undirected	NA	NA
LOC101223214	LOC101206866	0.907079	undirected	NA	NA		LOC101209885	LOC101219034	0.673124	undirected	NA	NA
LOC101208315	LOC101211125	0.907048	undirected	NA	NA		LOC101218171	LOC101218476	0.672024	undirected	NA	NA
LOC101208315	LOC101213568	0.906558	undirected	NA	NA		LOC101208540	LOC101209311	0.671227	undirected	NA	NA
LOC101208315	LOC101203706	0.905466	undirected	NA	NA		LOC101222626	LOC101215578	0.669232	undirected	NA	NA
LOC101216482	LOC101213044	0.905024	undirected	NA	NA		LOC101215578	LOC101209885	0.66863	undirected	NA	NA
LOC101208040	LOC101216990	0.904848	undirected	NA	NA		LOC101221619	LOC101222934	0.666705	undirected	NA	NA
LOC101208040	LOC101213044	0.90423	undirected	NA	NA		LOC101215578	LOC101221619	0.665257	undirected	NA	NA
LOC101214304	LOC101214141	0.904225	undirected	NA	NA		LOC101221238	LOC101208696	0.664399	undirected	NA	NA
LOC101216482	LOC101203909	0.903618	undirected	NA	NA		LOC101222717	LOC101208696	0.663906	undirected	NA	NA
LOC101214141	LOC101220228	0.90358	undirected	NA	NA		LOC101214631	LOC101208540	0.66247	undirected	NA	NA
LOC101221487	LOC101207355	0.902531	undirected	NA	NA		LOC101207311	LOC101222717	0.662292	undirected	NA	NA
LOC101208040	LOC101205193	0.902385	undirected	NA	NA		LOC101218171	LOC101222934	0.662108	undirected	NA	NA
LOC101217544	LOC101203563	0.901957	undirected	NA	NA		LOC101214693	LOC101219697	0.661804	undirected	NA	NA
LOC101204829	LOC101222977	0.901914	undirected	NA	NA		LOC101218171	LOC101214693	0.661786	undirected	NA	NA
LOC101210515	LOC101203563	0.901632	undirected	NA	NA		LOC101220040	LOC101214693	0.660913	undirected	NA	NA
LOC101221537	LOC101208982	0.901492	undirected	NA	NA		LOC101219418	LOC101208696	0.659661	undirected	NA	NA
RPL5	LOC101214141	0.901218	undirected	NA	NA		LOC101207279	LOC101208540	0.659044	undirected	NA	NA
LOC101219313	LOC101214548	0.901079	undirected	NA	NA		LOC101213616	LOC101215254	0.65784	undirected	NA	NA
LOC101210515	LOC101209436	0.901018	undirected	NA	NA		LOC101220286	LOC101208696	0.653887	undirected	NA	NA
LOC101223182	LOC101203909	0.900983	undirected	NA	NA		LOC101214693	LOC101222934	0.652434	undirected	NA	NA
LOC101221947	LOC101223086	0.900628	undirected	NA	NA		LOC101220040	LOC101215254	0.649511	undirected	NA	NA
LOC101208982	LOC101209436	0.900176	undirected	NA	NA		LOC101215578	LOC101222934	0.649103	undirected	NA	NA
LOC101205199	LOC101216140	0.900078	undirected	NA	NA		LOC101207311	LOC101209311	0.648202	undirected	NA	NA
LOC101208315	LOC101212211	0.900033	undirected	NA	NA		LOC101215578	LOC101218476	0.647448	undirected	NA	NA
LOC101216990	LOC101210515	0.899797	undirected	NA	NA		LOC101209885	LOC101214693	0.647323	undirected	NA	NA
LOC101221947	LOC101216114	0.899163	undirected	NA	NA		LOC101215578	LOC101214693	0.645988	undirected	NA	NA
LOC101221450	LOC101217711	0.898234	undirected	NA	NA		LOC101219394	LOC101218476	0.644158	undirected	NA	NA
LOC101216482	LOC101213765	0.898154	undirected	NA	NA		LOC101220286	LOC101221238	0.640371	undirected	NA	NA
LOC101207355	LOC101209776	0.897704	undirected	NA	NA		LOC101207311	LOC101219967	0.639704	undirected	NA	NA
LOC101206444	LOC101213044	0.896992	undirected	NA	NA		LOC101213616	LOC101222934	0.6349	undirected	NA	NA
LOC101209626	LOC101223182	0.896878	undirected	NA	NA		LOC101215578	LOC101219697	0.634709	undirected	NA	NA
LOC101208315	LOC101216482	0.896874	undirected	NA	NA		LOC101220040	LOC101218171	0.630725	undirected	NA	NA
LOC101212211	LOC101213988	0.896858	undirected	NA	NA		LOC101206046	LOC101221238	0.628782	undirected	NA	NA
LOC101207355	LOC101217711	0.8965	undirected	NA	NA		LOC101207311	LOC101220286	0.628364	undirected	NA	NA
LOC101223182	LOC101214141	0.894965	undirected	NA	NA		LOC101222376	LOC101215254	0.628249	undirected	NA	NA
LOC101222977	LOC101221208	0.894695	undirected	NA	NA		LOC101207311	LOC101219093	0.627956	undirected	NA	NA
LOC101211125	LOC101203909	0.894667	undirected	NA	NA		LOC101209885	LOC101219697	0.627928	undirected	NA	NA
LOC101208040	LOC101213765	0.894561	undirected	NA	NA		LOC101215322	LOC101218171	0.627689	undirected	NA	NA
LOC101215535	LOC101206866	0.89431	undirected	NA	NA		LOC101219469	LOC101214693	0.626956	undirected	NA	NA
LOC101221947	LOC101209393	0.893827	undirected	NA	NA		LOC101222376	LOC101220040	0.625141	undirected	NA	NA
LOC101221537	LOC101222365	0.8938	undirected	NA	NA		LOC101209885	LOC101221619	0.623981	undirected	NA	NA
LOC101216713	LOC101207608	0.893608	undirected	NA	NA		LOC101208540	LOC101222934	0.623608	undirected	NA	NA
LOC101207355	LOC101220228	0.893581	undirected	NA	NA		LOC101215578	LOC101207704	0.622364	undirected	NA	NA
LOC101209626	LOC101210515	0.893156	undirected	NA	NA		LOC101207365	LOC101215273	0.621522	undirected	NA	NA
LOC101208088	LOC101215535	0.892704	undirected	NA	NA		LOC101222626	LOC101219394	0.620846	undirected	NA	NA
RPL5	LOC101203909	0.892567	undirected	NA	NA		LOC101215578	LOC101220040	0.619867	undirected	NA	NA
LOC101212211	LOC101223182	0.892463	undirected	NA	NA		LOC101222934	LOC101208696	0.61973	undirected	NA	NA
LOC101206444	LOC101217544	0.891769	undirected	NA	NA		LOC101220852	LOC101221238	0.619223	undirected	NA	NA
LOC101208040	LOC101206444	0.891428	undirected	NA	NA		LOC101207279	LOC101209885	0.618971	undirected	NA	NA
LOC101216482	LOC101203563	0.891359	undirected	NA	NA		LOC101220286	LOC101222934	0.618913	undirected	NA	NA
LOC101223182	LOC101213044	0.891273	undirected	NA	NA		LOC101215578	LOC101219418	0.618583	undirected	NA	NA
LOC101223231	LOC101218701	0.889888	undirected	NA	NA		LOC101209885	LOC101220040	0.618058	undirected	NA	NA
LOC101221537	LOC101202867	0.889562	undirected	NA	NA		LOC101209885	LOC101219418	0.617125	undirected	NA	NA
LOC101213765	LOC101217711	0.889359	undirected	NA	NA		LOC101219394	LOC101222934	0.615862	undirected	NA	NA
LOC101203706	LOC101209393	0.889321	undirected	NA	NA		LOC101220040	LOC101204241	0.614476	undirected	NA	NA
LOC101205193	LOC101203563	0.889279	undirected	NA	NA		LOC101222666	LOC101219469	0.614223	undirected	NA	NA
LOC101219313	LOC101209393	0.888727	undirected	NA	NA		LOC101207365	LOC101219087	0.614108	undirected	NA	NA
LOC101210515	LOC101215650	0.888458	undirected	NA	NA		LOC101214693	LOC101218476	0.612524	undirected	NA	NA
LOC101203563	LOC101214141	0.888427	undirected	NA	NA		LOC101215578	LOC101206784	0.612237	undirected	NA	NA
LOC101205570	LOC101215650	0.888329	undirected	NA	NA		LOC101209885	LOC101218171	0.61159	undirected	NA	NA
LOC101209626	LOC105436293	0.888297	undirected	NA	NA		LOC101203816	LOC101209885	0.611577	undirected	NA	NA
LOC101205193	LOC101220228	0.888294	undirected	NA	NA		LOC101222626	LOC101219697	0.611383	undirected	NA	NA
LOC101208040	LOC101221487	0.888284	undirected	NA	NA		LOC101222717	LOC101207279	0.611136	undirected	NA	NA
LOC101218399	LOC101205570	0.887757	undirected	NA	NA		LOC101208540	LOC101219034	0.609864	undirected	NA	NA
LOC101210515	LOC101208982	0.887693	undirected	NA	NA		LOC101208540	LOC101219087	0.60822	undirected	NA	NA
RPL5	LOC101208040	0.887659	undirected	NA	NA		LOC101218171	LOC101204241	0.60818	undirected	NA	NA
LOC101223214	LOC101215535	0.887275	undirected	NA	NA		LOC101222666	LOC101213616	0.606744	undirected	NA	NA
LOC101208040	LOC101209626	0.887197	undirected	NA	NA		LOC101222717	LOC101219418	0.605215	undirected	NA	NA
LOC101214304	LOC101221947	0.886784	undirected	NA	NA		LOC101203604	LOC101207311	0.604938	undirected	NA	NA
RPL5	LOC101209916	0.886755	undirected	NA	NA		LOC101207279	LOC101220040	0.604062	undirected	NA	NA
LOC101208982	LOC101222365	0.886685	undirected	NA	NA		LOC101222626	LOC101219418	0.60312	undirected	NA	NA
LOC101206444	LOC101220228	0.88629	undirected	NA	NA		LOC101222717	LOC101206046	0.600247	undirected	NA	NA
LOC101205193	LOC101214141	0.885836	undirected	NA	NA		LOC101217994	LOC101219087	0.600173	undirected	NA	NA
LOC101214304	LOC101218399	0.885594	undirected	NA	NA
LOC101216482	LOC101206069	0.885431	undirected	NA	NA
LOC101207355	LOC101212088	0.884988	undirected	NA	NA
LOC101214304	LOC101212211	0.884869	undirected	NA	NA
LOC101214141	LOC101221450	0.884665	undirected	NA	NA
LOC101208040	LOC101207355	0.884294	undirected	NA	NA
LOC101207952	LOC101213568	0.883912	undirected	NA	NA
LOC101208315	LOC101207952	0.883873	undirected	NA	NA
LOC101210515	LOC101204269	0.883796	undirected	NA	NA
RPL5	LOC101223182	0.883786	undirected	NA	NA
LOC101221771	LOC101211125	0.883617	undirected	NA	NA
LOC101214304	LOC101208315	0.883605	undirected	NA	NA
LOC101223231	LOC101206533	0.883127	undirected	NA	NA
LOC101213553	LOC101207968	0.882764	undirected	NA	NA
RPL5	LOC101213044	0.882655	undirected	NA	NA
LOC101212211	LOC101217854	0.882654	undirected	NA	NA
LOC101216990	LOC101223182	0.882488	undirected	NA	NA
LOC101209088	LOC101206069	0.882477	undirected	NA	NA
LOC101214304	LOC101209626	0.882443	undirected	NA	NA
RPL5	LOC101218701	0.882423	undirected	NA	NA
LOC101221450	LOC101208176	0.882194	undirected	NA	NA
LOC101207271	LOC101217686	0.881788	undirected	NA	NA
LOC101208088	LOC101216791	0.88161	undirected	NA	NA
LOC101208315	LOC101203257	0.881415	undirected	NA	NA
LOC101205918	LOC101214612	0.881222	undirected	NA	NA
LOC101207271	LOC101210515	0.881098	undirected	NA	NA
LOC101214304	LOC101208040	0.881087	undirected	NA	NA
LOC101218399	LOC101216114	0.880992	undirected	NA	NA
LOC101205193	LOC101206069	0.880956	undirected	NA	NA
LOC101210515	LOC101223182	0.88084	undirected	NA	NA
LOC101218660	LOC101222697	0.880518	undirected	NA	NA
LOC101218399	LOC101204829	0.880482	undirected	NA	NA
LOC101209626	LOC101214141	0.880198	undirected	NA	NA
LOC101206455	LOC101203239	0.880023	undirected	NA	NA
LOC101208040	LOC101217544	0.879834	undirected	NA	NA
LOC101221487	LOC101220228	0.879377	undirected	NA	NA
LOC101203909	LOC101213044	0.879347	undirected	NA	NA
LOC101221947	LOC101206069	0.879345	undirected	NA	NA
RPL5	LOC101208176	0.879323	undirected	NA	NA
LOC101216482	LOC101221450	0.879053	undirected	NA	NA
LOC101203563	LOC101223182	0.878947	undirected	NA	NA
LOC101221487	LOC101217711	0.87867	undirected	NA	NA
LOC101223231	LOC101204269	0.878164	undirected	NA	NA
LOC101217686	LOC101208982	0.878013	undirected	NA	NA
LOC101210515	LOC101223231	0.87794	undirected	NA	NA
LOC101209626	LOC101203563	0.877902	undirected	NA	NA
LOC101203909	LOC101206762	0.877841	undirected	NA	NA
LOC101214141	LOC101213765	0.877637	undirected	NA	NA
LOC101221450	LOC101213836	0.877544	undirected	NA	NA
LOC101208315	LOC101223182	0.877263	undirected	NA	NA
LOC101208315	LOC101207271	0.877237	undirected	NA	NA
LOC101211495	LOC101203563	0.877209	undirected	NA	NA
LOC101208040	LOC101210515	0.877193	undirected	NA	NA
LOC101214141	LOC101203909	0.87715	undirected	NA	NA
LOC101206533	LOC101213988	0.876854	undirected	NA	NA
LOC101203563	LOC101213044	0.876771	undirected	NA	NA
LOC101207271	LOC101209626	0.876704	undirected	NA	NA
LOC101216482	LOC101206444	0.876676	undirected	NA	NA
LOC101217686	LOC101222365	0.876356	undirected	NA	NA
LOC101216990	LOC101214141	0.876338	undirected	NA	NA
LOC101210515	LOC101208536	0.876293	undirected	NA	NA
LOC101216899	LOC101220073	0.875922	undirected	NA	NA
LOC101205193	LOC101213044	0.875759	undirected	NA	NA
LOC101216114	LOC101219927	0.875505	undirected	NA	NA
LOC101214080	LOC101203563	0.8755	undirected	NA	NA
LOC101220405	LOC101217104	0.875344	undirected	NA	NA
LOC101217854	LOC101206762	0.875302	undirected	NA	NA
LOC101214080	LOC105436293	0.875245	undirected	NA	NA
LOC101207271	LOC105436293	0.875111	undirected	NA	NA
LOC101208315	LOC101203909	0.875048	undirected	NA	NA
LOC101206444	LOC101203563	0.874965	undirected	NA	NA
LOC101214141	LOC101209916	0.874948	undirected	NA	NA
LOC101218660	LOC101217711	0.874897	undirected	NA	NA
LOC101222897	LOC101214887	0.874743	undirected	NA	NA
LOC101218660	LOC101214141	0.874699	undirected	NA	NA
LOC101217686	LOC105436293	0.874463	undirected	NA	NA
LOC101216713	LOC101203563	0.874416	undirected	NA	NA
LOC101214304	LOC101216990	0.874372	undirected	NA	NA
LOC101208315	LOC101203239	0.874138	undirected	NA	NA
LOC101223182	LOC101217809	0.873957	undirected	NA	NA
LOC101207608	LOC101211648	0.873926	undirected	NA	NA
LOC101214304	LOC101223182	0.873587	undirected	NA	NA
RPL5	LOC101211125	0.873535	undirected	NA	NA
LOC101208040	LOC101209088	0.873443	undirected	NA	NA
LOC101216482	LOC101216990	0.873332	undirected	NA	NA
LOC101203484	LOC101214612	0.873329	undirected	NA	NA
LOC101223086	LOC101206069	0.873241	undirected	NA	NA
LOC101202981	LOC101214887	0.873118	undirected	NA	NA
LOC101212211	LOC101206533	0.873096	undirected	NA	NA
LOC101221771	LOC101217104	0.872984	undirected	NA	NA
LOC101212211	LOC101213568	0.872976	undirected	NA	NA
LOC101213836	LOC101204220	0.872479	undirected	NA	NA
LOC101209626	LOC101219313	0.872441	undirected	NA	NA
LOC101216482	LOC101203706	0.872432	undirected	NA	NA
LOC101206069	LOC101209393	0.872416	undirected	NA	NA
LOC101221208	LOC101205570	0.872246	undirected	NA	NA
LOC101209626	LOC101217711	0.872237	undirected	NA	NA
LOC101208176	LOC101213765	0.872167	undirected	NA	NA
LOC101223086	LOC101209393	0.872008	undirected	NA	NA
LOC101221450	LOC101204220	0.871989	undirected	NA	NA
RPL5	LOC101206762	0.871914	undirected	NA	NA
LOC101218399	LOC101215650	0.871893	undirected	NA	NA
LOC101217544	LOC101214141	0.871859	undirected	NA	NA
LOC101203706	LOC101206069	0.871636	undirected	NA	NA
LOC101217516	LOC101218628	0.871483	undirected	NA	NA
LOC101214080	LOC101214141	0.87148	undirected	NA	NA
LOC101217544	LOC101209626	0.871419	undirected	NA	NA
LOC101203484	LOC101218701	0.871383	undirected	NA	NA
LOC101217104	LOC101211125	0.871181	undirected	NA	NA
LOC101214548	LOC101222897	0.871024	undirected	NA	NA
LOC101214304	LOC101213568	0.870998	undirected	NA	NA
LOC101223086	LOC101214548	0.870731	undirected	NA	NA
LOC101218701	LOC101209916	0.870642	undirected	NA	NA
LOC101214304	LOC101203563	0.870515	undirected	NA	NA
LOC101209626	LOC101207355	0.870186	undirected	NA	NA
LOC101209626	LOC101213044	0.870154	undirected	NA	NA
LOC101207952	LOC101207231	0.869997	undirected	NA	NA
LOC101214548	LOC101222365	0.869915	undirected	NA	NA
LOC101216990	LOC101217711	0.869837	undirected	NA	NA
LOC101218660	LOC101202935	0.869409	undirected	NA	NA
LOC101209088	LOC101203563	0.869367	undirected	NA	NA
LOC101216114	LOC101213044	0.869311	undirected	NA	NA
LOC101209393	LOC101221208	0.869182	undirected	NA	NA
LOC101209436	LOC101206533	0.868993	undirected	NA	NA
LOC101212211	LOC101204269	0.868948	undirected	NA	NA
LOC101208040	LOC101217711	0.868854	undirected	NA	NA
LOC101203706	LOC101211125	0.868709	undirected	NA	NA
LOC101221487	LOC101214141	0.868652	undirected	NA	NA
LOC101212211	LOC101207952	0.868624	undirected	NA	NA
LOC101211125	LOC101217854	0.868456	undirected	NA	NA
LOC101208315	LOC101210257	0.868367	undirected	NA	NA
LOC101212017	LOC101211495	0.868255	undirected	NA	NA
LOC101204269	LOC101206533	0.868232	undirected	NA	NA
LOC101205193	LOC101213765	0.867978	undirected	NA	NA
LOC101206069	LOC101214141	0.867914	undirected	NA	NA
LOC101208315	LOC101213044	0.867888	undirected	NA	NA
LOC101209088	LOC101221487	0.867832	undirected	NA	NA
RPL5	LOC101221771	0.867748	undirected	NA	NA
LOC101210515	LOC101206533	0.867738	undirected	NA	NA
LOC101205193	LOC105436293	0.867446	undirected	NA	NA
LOC101203239	LOC101217854	0.867418	undirected	NA	NA
LOC101217809	LOC101203909	0.867156	undirected	NA	NA
RPL5	LOC101203563	0.867146	undirected	NA	NA
LOC101203563	LOC105436293	0.866894	undirected	NA	NA
RPL5	LOC101217544	0.866877	undirected	NA	NA
LOC101216114	LOC101202981	0.866868	undirected	NA	NA
LOC101216482	LOC101223182	0.866851	undirected	NA	NA
LOC101208315	LOC101214548	0.86674	undirected	NA	NA
LOC101207271	LOC101204269	0.866722	undirected	NA	NA
LOC101208315	LOC101214141	0.866551	undirected	NA	NA
LOC101213544	LOC101202867	0.866368	undirected	NA	NA
LOC101208040	LOC101223182	0.866297	undirected	NA	NA
LOC101208315	LOC101221771	0.866294	undirected	NA	NA
LOC101203706	LOC101212211	0.866064	undirected	NA	NA
LOC101214304	LOC101206444	0.865912	undirected	NA	NA
LOC101214141	LOC105436293	0.865874	undirected	NA	NA
LOC101210515	LOC101202839	0.865625	undirected	NA	NA
LOC101222697	LOC101202935	0.865362	undirected	NA	NA
LOC101217544	LOC101223182	0.86536	undirected	NA	NA
LOC101212211	LOC101203563	0.865106	undirected	NA	NA
LOC101209393	LOC101219927	0.865031	undirected	NA	NA
LOC101222365	LOC101213544	0.865026	undirected	NA	NA
LOC101208982	LOC101202867	0.864972	undirected	NA	NA
LOC101206069	LOC101203563	0.864836	undirected	NA	NA
LOC101216990	LOC101213044	0.864719	undirected	NA	NA
LOC101210515	LOC101213044	0.864574	undirected	NA	NA
LOC101222365	LOC101219927	0.864561	undirected	NA	NA
LOC101220073	LOC101207848	0.864375	undirected	NA	NA
LOC101215317	LOC101206312	0.864295	undirected	NA	NA
LOC101204269	LOC101218701	0.864287	undirected	NA	NA
LOC101217809	LOC101206762	0.864233	undirected	NA	NA
LOC101203484	LOC101221450	0.864231	undirected	NA	NA
LOC101208040	LOC105436293	0.864131	undirected	NA	NA
LOC101210515	LOC101217686	0.864073	undirected	NA	NA
LOC101211125	LOC101206762	0.864034	undirected	NA	NA
LOC101210515	LOC101214141	0.86398	undirected	NA	NA
LOC101203706	LOC101213568	0.863882	undirected	NA	NA
LOC101216114	LOC101217686	0.863781	undirected	NA	NA
LOC101208982	LOC101220020	0.863614	undirected	NA	NA
LOC101203484	LOC101211125	0.863569	undirected	NA	NA
LOC101209088	LOC105436293	0.863531	undirected	NA	NA
LOC101220542	LOC105434495	0.863528	undirected	NA	NA
LOC101216482	LOC101217544	0.863477	undirected	NA	NA
LOC101207908	LOC101202935	0.863465	undirected	NA	NA
LOC101216114	LOC101222365	0.863366	undirected	NA	NA
LOC101203484	LOC101205918	0.863142	undirected	NA	NA
RPL5	LOC101213765	0.862951	undirected	NA	NA
LOC101206533	LOC101216140	0.862851	undirected	NA	NA
LOC101218399	LOC101222977	0.862767	undirected	NA	NA
LOC101216482	LOC101209916	0.862746	undirected	NA	NA
LOC101221771	LOC101206762	0.862582	undirected	NA	NA
LOC101206444	LOC101210515	0.862328	undirected	NA	NA
LOC101207271	LOC101223231	0.862278	undirected	NA	NA
LOC101213765	LOC101213044	0.862245	undirected	NA	NA
LOC101211328	LOC101217854	0.862219	undirected	NA	NA
LOC101216482	LOC101211125	0.862187	undirected	NA	NA
LOC101216114	LOC101221208	0.862177	undirected	NA	NA
LOC101214304	LOC101209088	0.862166	undirected	NA	NA
LOC101220228	LOC101209776	0.862106	undirected	NA	NA
RPL5	LOC101218660	0.861867	undirected	NA	NA
LOC101215535	LOC101216791	0.861745	undirected	NA	NA
LOC101208040	LOC101220228	0.861743	undirected	NA	NA
LOC101207608	LOC101223182	0.861628	undirected	NA	NA
LOC101209393	LOC101213044	0.861448	undirected	NA	NA
LOC101206866	LOC101210535	0.861404	undirected	NA	NA
LOC101205570	LOC101207848	0.861271	undirected	NA	NA
LOC101209393	LOC101214141	0.861238	undirected	NA	NA
LOC101208315	LOC101206762	0.861152	undirected	NA	NA
LOC101209393	LOC101223231	0.86088	undirected	NA	NA
LOC101214304	LOC101215650	0.860863	undirected	NA	NA
LOC101208982	LOC101205570	0.860827	undirected	NA	NA
LOC101207271	LOC101222365	0.860518	undirected	NA	NA
LOC101216482	LOC101206762	0.860357	undirected	NA	NA
LOC101208040	LOC101208176	0.860327	undirected	NA	NA
LOC101209393	LOC101215650	0.8603	undirected	NA	NA
LOC101214304	LOC101219313	0.860257	undirected	NA	NA
LOC101223182	LOC101218701	0.860092	undirected	NA	NA
LOC101217544	LOC105436293	0.860083	undirected	NA	NA
LOC101216114	LOC101219313	0.859943	undirected	NA	NA
LOC101216809	LOC101203909	0.859928	undirected	NA	NA
LOC101217544	LOC101207355	0.859751	undirected	NA	NA
LOC101209393	LOC101207952	0.859718	undirected	NA	NA
LOC101211495	LOC101213765	0.859664	undirected	NA	NA
LOC101210515	LOC101222365	0.859461	undirected	NA	NA
LOC101209088	LOC101214141	0.859249	undirected	NA	NA
LOC105434804	LOC101217188	0.859032	undirected	NA	NA
LOC101207908	LOC101222697	0.859024	undirected	NA	NA
LOC101223182	LOC101213988	0.858943	undirected	NA	NA
LOC101218399	LOC101221208	0.858908	undirected	NA	NA
LOC101213484	LOC101212658	0.858783	undirected	NA	NA
LOC101203706	LOC101203909	0.858774	undirected	NA	NA
LOC101207271	LOC101213044	0.858612	undirected	NA	NA
LOC101218701	LOC101203909	0.858348	undirected	NA	NA
LOC101208315	LOC101223231	0.85827	undirected	NA	NA
LOC101203563	LOC101207355	0.858218	undirected	NA	NA
LOC101220228	LOC101213044	0.858216	undirected	NA	NA
LOC101216990	LOC101207355	0.857749	undirected	NA	NA
LOC101214548	LOC101213044	0.857685	undirected	NA	NA
LOC101221450	LOC101213044	0.857674	undirected	NA	NA
LOC101209626	LOC101215650	0.857649	undirected	NA	NA
LOC101217544	LOC101210515	0.857518	undirected	NA	NA
LOC101221208	LOC101209436	0.857481	undirected	NA	NA
RPL5	LOC101221450	0.857424	undirected	NA	NA
LOC101206670	LOC101208982	0.857406	undirected	NA	NA
LOC101211125	LOC101210257	0.857324	undirected	NA	NA
LOC101216223	LOC101206762	0.857304	undirected	NA	NA
LOC101218399	LOC101208982	0.857166	undirected	NA	NA
LOC101203484	LOC101203257	0.85682	undirected	NA	NA
LOC101221208	LOC101213544	0.856798	undirected	NA	NA
LOC101208315	LOC101218701	0.856742	undirected	NA	NA
LOC101207271	LOC101214141	0.856725	undirected	NA	NA
LOC101220020	LOC105434410	0.856677	undirected	NA	NA
LOC101218226	LOC101216223	0.856661	undirected	NA	NA
LOC105436293	LOC101213044	0.856583	undirected	NA	NA
LOC101203563	LOC101213765	0.856544	undirected	NA	NA
LOC101221771	LOC101216036	0.856497	undirected	NA	NA
LOC101221450	LOC101213765	0.856423	undirected	NA	NA
LOC101210515	LOC105436293	0.856315	undirected	NA	NA
LOC101203484	LOC101203909	0.8562	undirected	NA	NA
LOC101203885	LOC101209776	0.85612	undirected	NA	NA
LOC101218399	LOC101209393	0.855832	undirected	NA	NA
LOC101223182	LOC101209436	0.85581	undirected	NA	NA
LOC101209088	LOC101207355	0.855476	undirected	NA	NA
LOC101216482	LOC101208176	0.855457	undirected	NA	NA
LOC101209626	LOC101208982	0.855433	undirected	NA	NA
LOC101216114	LOC101213568	0.855338	undirected	NA	NA
LOC101213765	LOC101220228	0.855283	undirected	NA	NA
LOC101211125	LOC101214612	0.855203	undirected	NA	NA
LOC101207608	LOC101216223	0.854901	undirected	NA	NA
LOC101221450	LOC101203909	0.854834	undirected	NA	NA
LOC101223182	LOC101209916	0.854778	undirected	NA	NA
LOC101214141	LOC101217711	0.854776	undirected	NA	NA
LOC101206455	LOC101223086	0.854687	undirected	NA	NA
LOC101208176	LOC101217711	0.854658	undirected	NA	NA
LOC101202935	LOC101206541	0.854533	undirected	NA	NA
LOC101206069	LOC101214548	0.854312	undirected	NA	NA
LOC101209436	LOC101216140	0.854288	undirected	NA	NA
LOC101212017	LOC101203563	0.853967	undirected	NA	NA
LOC101205570	LOC101202867	0.853837	undirected	NA	NA
LOC101205193	LOC101206455	0.85383	undirected	NA	NA
LOC101209088	LOC101213044	0.853797	undirected	NA	NA
LOC101220020	LOC101213544	0.853666	undirected	NA	NA
LOC101222365	LOC101204269	0.853639	undirected	NA	NA
LOC101216990	LOC101218701	0.853625	undirected	NA	NA
LOC101221487	LOC101206069	0.853537	undirected	NA	NA
LOC101220412	LOC101207231	0.853407	undirected	NA	NA
LOC101216482	LOC101213836	0.853401	undirected	NA	NA
LOC101212211	LOC101213044	0.853373	undirected	NA	NA
LOC101216482	LOC101210515	0.853256	undirected	NA	NA
LOC101217686	LOC101204269	0.853126	undirected	NA	NA
LOC101208040	LOC101203909	0.853067	undirected	NA	NA
LOC101220405	LOC101210000	0.853009	undirected	NA	NA
LOC101215650	LOC101213568	0.852947	undirected	NA	NA
LOC101216899	LOC101207271	0.852903	undirected	NA	NA
LOC101221771	LOC101222059	0.852894	undirected	NA	NA
LOC101222365	LOC101213044	0.852893	undirected	NA	NA
LOC105436293	LOC101202867	0.852892	undirected	NA	NA
LOC101206444	LOC101202839	0.852821	undirected	NA	NA
LOC101213836	LOC101222697	0.852556	undirected	NA	NA
LOC101204829	LOC101221208	0.852513	undirected	NA	NA
LOC101216482	LOC101209393	0.852416	undirected	NA	NA
LOC101209626	LOC101204269	0.852334	undirected	NA	NA
LOC101203706	LOC101217854	0.852261	undirected	NA	NA
LOC101217544	LOC101213044	0.852254	undirected	NA	NA
LOC101217346	LOC101206762	0.852229	undirected	NA	NA
LOC101222977	LOC101214972	0.852201	undirected	NA	NA
LOC101206069	LOC101216114	0.85218	undirected	NA	NA
LOC101214225	LOC105436293	0.852121	undirected	NA	NA
LOC101206444	LOC101209626	0.851989	undirected	NA	NA
LOC101214225	LOC101217686	0.851926	undirected	NA	NA
LOC101217711	LOC101220228	0.851898	undirected	NA	NA
LOC101214225	LOC101222365	0.851826	undirected	NA	NA
LOC101217711	LOC101209776	0.851817	undirected	NA	NA
LOC101208315	LOC101203563	0.851771	undirected	NA	NA
LOC101216114	LOC101222897	0.851762	undirected	NA	NA
LOC101203239	LOC101212211	0.851551	undirected	NA	NA
LOC101211125	LOC101203257	0.851534	undirected	NA	NA
LOC101214304	LOC101216482	0.851499	undirected	NA	NA
LOC101210515	LOC101207848	0.851438	undirected	NA	NA
LOC101213164	LOC101205199	0.851271	undirected	NA	NA
LOC101223182	LOC101223231	0.851236	undirected	NA	NA
LOC101209393	LOC101217686	0.851215	undirected	NA	NA
LOC101209088	LOC101220228	0.85118	undirected	NA	NA
LOC101203484	LOC101208176	0.85111	undirected	NA	NA
LOC101213765	LOC101206351	0.851036	undirected	NA	NA
LOC101217711	LOC101217283	0.850714	undirected	NA	NA
LOC101206866	LOC101222584	0.850708	undirected	NA	NA
LOC101221450	LOC101209916	0.850693	undirected	NA	NA
LOC101214304	LOC101219927	0.850689	undirected	NA	NA
LOC101203706	LOC101203563	0.850578	undirected	NA	NA
LOC101217809	LOC101213044	0.850566	undirected	NA	NA
LOC101212211	LOC101216223	0.850542	undirected	NA	NA
LOC101206122	LOC101212413	0.850526	undirected	NA	NA
RPL5	LOC101203706	0.8505	undirected	NA	NA
LOC101208040	LOC101214080	0.850459	undirected	NA	NA
LOC101216713	LOC101213765	0.850445	undirected	NA	NA
LOC101223182	LOC101221450	0.850397	undirected	NA	NA
LOC101223214	LOC101216791	0.850317	undirected	NA	NA
LOC101217686	LOC101213044	0.850153	undirected	NA	NA
LOC101207355	LOC101214141	0.849947	undirected	NA	NA
LOC101209393	LOC101208982	0.8499	undirected	NA	NA
LOC101223231	LOC101215650	0.849743	undirected	NA	NA
LOC101203885	LOC101221575	0.849688	undirected	NA	NA
LOC101206866	LOC101216791	0.849589	undirected	NA	NA
LOC101206069	LOC101214080	0.849573	undirected	NA	NA
LOC101210535	LOC101205957	0.849485	undirected	NA	NA
LOC101208040	LOC101218660	0.849417	undirected	NA	NA
LOC101207271	LOC101221450	0.849413	undirected	NA	NA
LOC101209436	LOC101203909	0.849232	undirected	NA	NA
LOC101214080	LOC101213044	0.849215	undirected	NA	NA
LOC101206069	LOC101213044	0.849181	undirected	NA	NA
LOC101216482	LOC101218701	0.849164	undirected	NA	NA
LOC101207355	LOC105436293	0.8491	undirected	NA	NA
LOC101212211	LOC101209393	0.848909	undirected	NA	NA
LOC101212211	LOC101206762	0.848879	undirected	NA	NA
LOC101211328	LOC101221771	0.848834	undirected	NA	NA
LOC101214304	LOC101214080	0.848723	undirected	NA	NA
LOC101222365	LOC101215650	0.848562	undirected	NA	NA
LOC101209626	LOC101223231	0.84856	undirected	NA	NA
LOC101212017	LOC101213765	0.848495	undirected	NA	NA
LOC101210257	LOC101206762	0.848179	undirected	NA	NA
LOC101215535	LOC101213286	0.84816	undirected	NA	NA
LOC101204269	LOC101216140	0.848129	undirected	NA	NA
RPL5	LOC101216990	0.847946	undirected	NA	NA
LOC101216114	LOC101204829	0.847935	undirected	NA	NA
LOC101219313	LOC101215650	0.847902	undirected	NA	NA
LOC101214548	LOC101213568	0.847889	undirected	NA	NA
LOC101211495	LOC101223182	0.847823	undirected	NA	NA
LOC101208982	LOC101213544	0.847778	undirected	NA	NA
LOC101223086	LOC101216114	0.847758	undirected	NA	NA
LOC101209626	LOC101217686	0.847754	undirected	NA	NA
LOC101214304	LOC101210515	0.847564	undirected	NA	NA
LOC101209436	LOC101205570	0.847553	undirected	NA	NA
LOC101203563	LOC101209436	0.847518	undirected	NA	NA
LOC101203706	LOC101217544	0.847505	undirected	NA	NA
LOC101207271	LOC101208982	0.847499	undirected	NA	NA
LOC101208982	LOC101223231	0.847485	undirected	NA	NA
LOC101217686	LOC101221537	0.847354	undirected	NA	NA
LOC101218399	LOC101216990	0.847303	undirected	NA	NA
LOC101211495	LOC101210515	0.847294	undirected	NA	NA
LOC101207271	LOC101209393	0.847273	undirected	NA	NA
LOC101207271	LOC101218701	0.847259	undirected	NA	NA
LOC101216114	LOC101214141	0.847221	undirected	NA	NA
LOC101209393	LOC101217854	0.847197	undirected	NA	NA
LOC101216482	LOC101217854	0.847141	undirected	NA	NA
LOC101221450	LOC101223231	0.847124	undirected	NA	NA
LOC101211328	LOC101211125	0.847036	undirected	NA	NA
LOC101208040	LOC101211495	0.846811	undirected	NA	NA
LOC101210515	LOC105434410	0.846643	undirected	NA	NA
LOC101218660	LOC101208176	0.846559	undirected	NA	NA
LOC101217854	LOC101213988	0.846546	undirected	NA	NA
LOC101221487	LOC101213044	0.846475	undirected	NA	NA
LOC101208040	LOC101206069	0.846355	undirected	NA	NA
LOC101214548	LOC101217854	0.846331	undirected	NA	NA
LOC101206351	LOC101222697	0.846262	undirected	NA	NA
LOC101212211	LOC101209436	0.846262	undirected	NA	NA
LOC101211495	LOC101213044	0.846188	undirected	NA	NA
RPL5	LOC101206444	0.846173	undirected	NA	NA
LOC101220405	LOC101210535	0.846158	undirected	NA	NA
LOC101208315	LOC101216114	0.846142	undirected	NA	NA
LOC101205193	LOC101216482	0.846059	undirected	NA	NA
RPL5	LOC101207271	0.84599	undirected	NA	NA
LOC101209088	LOC101217544	0.845958	undirected	NA	NA
LOC101205193	LOC101223086	0.845958	undirected	NA	NA
LOC101209436	LOC101207848	0.845854	undirected	NA	NA
LOC101206533	LOC101202867	0.845849	undirected	NA	NA
LOC101219927	LOC101207596	0.845702	undirected	NA	NA
LOC101208040	LOC101209776	0.845262	undirected	NA	NA
LOC101205193	LOC101217711	0.845179	undirected	NA	NA
LOC101214304	LOC101223231	0.845136	undirected	NA	NA
LOC101219927	LOC101213568	0.845045	undirected	NA	NA
LOC101214141	LOC101214548	0.845041	undirected	NA	NA
RPL5	LOC101203484	0.844995	undirected	NA	NA
LOC101202981	LOC101222897	0.844867	undirected	NA	NA
LOC101220020	LOC101205570	0.84483	undirected	NA	NA
CSP0	LOC101213484	0.844741	undirected	NA	NA
LOC101222977	LOC101205570	0.844683	undirected	NA	NA
LOC101209178	LOC101207248	0.844608	undirected	NA	NA
LOC101216482	LOC101203484	0.844586	undirected	NA	NA
RPL5	LOC101210515	0.844466	undirected	NA	NA
CSP0	LOC101205496	0.844399	undirected	NA	NA
LOC101214141	LOC101213836	0.844238	undirected	NA	NA
LOC101217686	LOC101202867	0.844147	undirected	NA	NA
LOC101223231	LOC101209436	0.844132	undirected	NA	NA
LOC101208315	LOC101203484	0.844103	undirected	NA	NA
LOC101209436	LOC101204269	0.844076	undirected	NA	NA
LOC101216990	LOC101223231	0.844047	undirected	NA	NA
LOC101218399	LOC101209436	0.843975	undirected	NA	NA
LOC101213484	LOC101206122	0.843896	undirected	NA	NA
LOC101207848	LOC101202867	0.843793	undirected	NA	NA
LOC101206455	LOC101210607	0.84379	undirected	NA	NA
LOC101221487	LOC101214080	0.843756	undirected	NA	NA
LOC101217686	LOC101223231	0.843714	undirected	NA	NA
LOC101217809	LOC101217854	0.843672	undirected	NA	NA
LOC101207271	LOC101220073	0.843458	undirected	NA	NA
LOC101223182	LOC101217854	0.843319	undirected	NA	NA
LOC101218660	LOC101207908	0.842928	undirected	NA	NA
LOC101209088	LOC101204829	0.842914	undirected	NA	NA
LOC101210515	LOC101218701	0.84274	undirected	NA	NA
LOC101220020	LOC101215650	0.842598	undirected	NA	NA
LOC101208315	LOC105436293	0.84254	undirected	NA	NA
LOC101211495	LOC101214141	0.842411	undirected	NA	NA
LOC101221771	LOC101210257	0.842327	undirected	NA	NA
LOC101207608	LOC101211495	0.842271	undirected	NA	NA
LOC101208982	LOC101204269	0.842249	undirected	NA	NA
LOC101208315	LOC101210515	0.842201	undirected	NA	NA
LOC101214141	LOC101223231	0.842156	undirected	NA	NA
LOC101205570	LOC101213544	0.842128	undirected	NA	NA
LOC101212211	LOC101217809	0.842068	undirected	NA	NA
LOC101223182	LOC101216140	0.842036	undirected	NA	NA
LOC101203563	LOC101208982	0.841735	undirected	NA	NA
LOC101216114	LOC101213544	0.841394	undirected	NA	NA
LOC101205193	LOC101209626	0.841387	undirected	NA	NA
LOC101216990	LOC101203909	0.841186	undirected	NA	NA
LOC101206444	LOC101223182	0.841134	undirected	NA	NA
LOC105436293	LOC101222365	0.841123	undirected	NA	NA
LOC101206444	LOC101222977	0.841118	undirected	NA	NA
LOC101209088	LOC101216114	0.840943	undirected	NA	NA
LOC101221487	LOC101203563	0.840943	undirected	NA	NA
LOC101208315	LOC101211328	0.840877	undirected	NA	NA
LOC101216899	LOC101210515	0.840843	undirected	NA	NA
LOC101212211	LOC101203909	0.840823	undirected	NA	NA
LOC101211328	LOC101211235	0.840806	undirected	NA	NA
LOC101218660	LOC101206351	0.840734	undirected	NA	NA
LOC101211328	LOC101203239	0.840714	undirected	NA	NA
LOC101206611	LOC101221877	0.84069	undirected	NA	NA
LOC101211125	LOC101211235	0.84053	undirected	NA	NA
LOC101208088	LOC101221117	0.840483	undirected	NA	NA
LOC101221877	LOC101215828	0.840294	undirected	NA	NA
LOC101214080	LOC101220228	0.84029	undirected	NA	NA
LOC101216482	LOC101217809	0.840243	undirected	NA	NA
LOC101218399	LOC101223231	0.840237	undirected	NA	NA
LOC101218399	LOC101214972	0.840204	undirected	NA	NA
LOC101212349	LOC101215586	0.840151	undirected	NA	NA
LOC101206444	LOC101207355	0.840076	undirected	NA	NA
LOC101206069	LOC101221208	0.839998	undirected	NA	NA
LOC101221537	LOC101213544	0.839947	undirected	NA	NA
LOC101221450	LOC101209776	0.839871	undirected	NA	NA
LOC101214304	LOC101206069	0.839611	undirected	NA	NA
LOC101207355	LOC101213765	0.83954	undirected	NA	NA
LOC101212336	LOC101222365	0.839499	undirected	NA	NA
LOC101217686	LOC101214548	0.839433	undirected	NA	NA
LOC101213164	LOC101216140	0.839273	undirected	NA	NA
LOC101208315	LOC101206069	0.839212	undirected	NA	NA
LOC101204269	LOC101208536	0.839141	undirected	NA	NA
LOC101203563	LOC101203909	0.839078	undirected	NA	NA
LOC101212211	LOC101210515	0.839059	undirected	NA	NA
LOC101209393	LOC101205570	0.838998	undirected	NA	NA
LOC101223182	LOC101206762	0.838878	undirected	NA	NA
LOC101214304	LOC101205193	0.83886	undirected	NA	NA
LOC101208040	LOC101208315	0.838761	undirected	NA	NA
LOC101214304	LOC101206533	0.83875	undirected	NA	NA
LOC101213836	LOC101207968	0.838739	undirected	NA	NA
LOC101206444	LOC101214080	0.838725	undirected	NA	NA
LOC101213544	LOC105434410	0.838718	undirected	NA	NA
LOC101214080	LOC101207355	0.838688	undirected	NA	NA
LOC101223182	LOC101204269	0.838437	undirected	NA	NA
LOC101206670	LOC105436293	0.838424	undirected	NA	NA
LOC101221771	LOC101211235	0.838396	undirected	NA	NA
LOC101203733	LOC101210666	0.83834	undirected	NA	NA
LOC101209393	LOC105436293	0.838264	undirected	NA	NA
LOC101217686	LOC101214141	0.838111	undirected	NA	NA
LOC101205918	LOC101203909	0.838024	undirected	NA	NA
LOC101206670	LOC101210515	0.837962	undirected	NA	NA
LOC101209626	LOC101221450	0.837958	undirected	NA	NA
LOC101208315	LOC101222584	0.837927	undirected	NA	NA
RPL5	LOC101217854	0.837917	undirected	NA	NA
LOC101206455	LOC101214141	0.837915	undirected	NA	NA
LOC101206611	LOC101213144	0.837775	undirected	NA	NA
LOC101206444	LOC101214972	0.837726	undirected	NA	NA
LOC101217544	LOC101211495	0.837547	undirected	NA	NA
RPL5	LOC101212211	0.837503	undirected	NA	NA
LOC101222365	LOC101202867	0.837498	undirected	NA	NA
LOC101217686	LOC101221208	0.837395	undirected	NA	NA
LOC101221537	LOC101205570	0.837362	undirected	NA	NA
LOC101221771	LOC101217854	0.837349	undirected	NA	NA
LOC101213484	LOC101212413	0.837345	undirected	NA	NA
LOC101216899	LOC101213836	0.837341	undirected	NA	NA
LOC101206444	LOC101204829	0.837268	undirected	NA	NA
LOC101219313	LOC101213568	0.837226	undirected	NA	NA
LOC101202981	LOC101217352	0.837213	undirected	NA	NA
LOC101222977	LOC101214141	0.837207	undirected	NA	NA
LOC101208088	LOC101222584	0.837181	undirected	NA	NA
LOC101216713	LOC101205193	0.837178	undirected	NA	NA
LOC101208315	LOC101209626	0.837171	undirected	NA	NA
LOC101202839	LOC105434410	0.837145	undirected	NA	NA
LOC101218399	LOC101210515	0.83713	undirected	NA	NA
LOC101216021	LOC101215828	0.837115	undirected	NA	NA
LOC101223182	LOC101208176	0.837022	undirected	NA	NA
LOC101216990	LOC101215650	0.837019	undirected	NA	NA
LOC101206670	LOC101203563	0.836918	undirected	NA	NA
LOC101218660	LOC101213044	0.836914	undirected	NA	NA
LOC101203563	LOC101204269	0.836865	undirected	NA	NA
LOC101208040	LOC101217686	0.836836	undirected	NA	NA
LOC101213144	LOC101211668	0.836775	undirected	NA	NA
LOC101221947	LOC101213044	0.83676	undirected	NA	NA
LOC101208315	LOC101206533	0.836743	undirected	NA	NA
RPL5	LOC101223231	0.836728	undirected	NA	NA
LOC101223231	LOC101213568	0.83654	undirected	NA	NA
LOC101214304	RPL5	0.836532	undirected	NA	NA
LOC101220405	LOC101221771	0.836512	undirected	NA	NA
LOC101215828	LOC101207687	0.836477	undirected	NA	NA
LOC101211235	LOC101216029	0.836447	undirected	NA	NA
LOC101211125	LOC101205918	0.836303	undirected	NA	NA
LOC101222697	LOC101206269	0.836259	undirected	NA	NA
LOC101205570	LOC101220073	0.836217	undirected	NA	NA
LOC101214548	LOC101202981	0.836206	undirected	NA	NA
LOC101217854	LOC101203909	0.836177	undirected	NA	NA
LOC101218660	LOC101220228	0.836167	undirected	NA	NA
LOC101208982	LOC101221208	0.836148	undirected	NA	NA
LOC101223231	LOC101202867	0.836062	undirected	NA	NA
LOC101215199	LOC101206122	0.836058	undirected	NA	NA
LOC101204380	LOC101222897	0.836051	undirected	NA	NA
LOC101207271	LOC101215650	0.836046	undirected	NA	NA
LOC101213568	LOC101207231	0.835885	undirected	NA	NA
LOC101212211	LOC101223231	0.835875	undirected	NA	NA
LOC101208040	LOC101222977	0.835756	undirected	NA	NA
LOC101206444	LOC105436293	0.835728	undirected	NA	NA
LOC101216990	LOC101221450	0.83563	undirected	NA	NA
LOC101214304	LOC101217854	0.835453	undirected	NA	NA
LOC101221537	LOC101221208	0.835378	undirected	NA	NA
LOC101208176	LOC101206269	0.835283	undirected	NA	NA
LOC101221537	LOC101220020	0.835264	undirected	NA	NA
LOC101221208	LOC101202867	0.835216	undirected	NA	NA
LOC101212211	LOC101222897	0.835201	undirected	NA	NA
LOC101207968	LOC101209776	0.835025	undirected	NA	NA
LOC101218660	LOC101204220	0.835015	undirected	NA	NA
LOC101217854	LOC101203257	0.834988	undirected	NA	NA
LOC101217198	LOC101215828	0.834973	undirected	NA	NA
LOC101208315	LOC101217544	0.834887	undirected	NA	NA
LOC101223231	LOC101213544	0.834841	undirected	NA	NA
LOC101209626	LOC101213765	0.834834	undirected	NA	NA
LOC101217544	LOC101214080	0.834813	undirected	NA	NA
LOC101221450	LOC101218701	0.834592	undirected	NA	NA
LOC101206611	LOC101222195	0.834589	undirected	NA	NA
LOC101222977	LOC101209436	0.834545	undirected	NA	NA
LOC101214141	LOC101218701	0.834458	undirected	NA	NA
LOC101211125	LOC101219886	0.83442	undirected	NA	NA
LOC101221947	LOC101208315	0.834386	undirected	NA	NA
LOC101211125	LOC101218701	0.834377	undirected	NA	NA
LOC101213836	LOC101213765	0.834244	undirected	NA	NA
LOC101219313	LOC105436293	0.834174	undirected	NA	NA
LOC101214304	LOC101217686	0.833998	undirected	NA	NA
LOC101207271	LOC101223182	0.833902	undirected	NA	NA
LOC101221450	LOC101207968	0.833868	undirected	NA	NA
LOC101223214	LOC101222584	0.833715	undirected	NA	NA
LOC101219313	LOC101213044	0.833675	undirected	NA	NA
LOC105434410	LOC101208536	0.833641	undirected	NA	NA
LOC101208315	LOC101204269	0.833567	undirected	NA	NA
LOC101216029	LOC101219886	0.833421	undirected	NA	NA
LOC101207608	LOC101217544	0.833416	undirected	NA	NA
LOC101221208	LOC101215650	0.833345	undirected	NA	NA
LOC101219313	LOC101223231	0.833336	undirected	NA	NA
LOC101203563	LOC101213988	0.833268	undirected	NA	NA
LOC101211356	LOC101209285	0.833208	undirected	NA	NA
LOC101209626	LOC101209393	0.833165	undirected	NA	NA
LOC101206670	LOC101217686	0.833152	undirected	NA	NA
LOC101206670	LOC101221537	0.83314	undirected	NA	NA
LOC101208982	LOC101206533	0.832996	undirected	NA	NA
LOC101216114	LOC101214972	0.832975	undirected	NA	NA
LOC101212211	LOC101214141	0.832944	undirected	NA	NA
LOC101217346	LOC101215317	0.832944	undirected	NA	NA
LOC101220020	LOC101202867	0.83288	undirected	NA	NA
LOC101217346	LOC101216809	0.832869	undirected	NA	NA
LOC101217854	LOC101213044	0.832814	undirected	NA	NA
LOC101214304	LOC101220228	0.832707	undirected	NA	NA
LOC101214141	LOC101209776	0.832611	undirected	NA	NA
LOC101210515	LOC101221537	0.832596	undirected	NA	NA
LOC101216899	LOC101207848	0.832509	undirected	NA	NA
LOC101203563	LOC101217686	0.832468	undirected	NA	NA
LOC101208227	LOC101214887	0.832406	undirected	NA	NA
LOC101203706	LOC105436293	0.832267	undirected	NA	NA
LOC101216114	LOC101215650	0.832244	undirected	NA	NA
LOC101209088	LOC101216482	0.832203	undirected	NA	NA
LOC101209626	LOC101209436	0.832128	undirected	NA	NA
LOC101216482	LOC101222977	0.832085	undirected	NA	NA
LOC101216114	LOC101222977	0.832027	undirected	NA	NA
LOC101206611	LOC101207248	0.832005	undirected	NA	NA
LOC101217544	LOC101203909	0.831988	undirected	NA	NA
LOC101222977	LOC101213044	0.831961	undirected	NA	NA
LOC101214304	LOC105436293	0.831947	undirected	NA	NA
LOC101204829	LOC101205570	0.831904	undirected	NA	NA
LOC101216990	LOC105436293	0.831902	undirected	NA	NA
LOC101212211	LOC101214548	0.831884	undirected	NA	NA
LOC101202935	LOC101217188	0.831866	undirected	NA	NA
LOC101209436	LOC101213988	0.831782	undirected	NA	NA
LOC101212017	LOC101210515	0.831659	undirected	NA	NA
RPL5	LOC101211328	0.831624	undirected	NA	NA
LOC101209393	LOC101222365	0.831505	undirected	NA	NA
LOC101213836	LOC101207908	0.831492	undirected	NA	NA
LOC101209088	LOC101206444	0.83147	undirected	NA	NA
LOC101208982	LOC105436293	0.831416	undirected	NA	NA
LOC101210515	LOC101216140	0.831409	undirected	NA	NA
LOC101220405	LOC101214671	0.831404	undirected	NA	NA
LOC101208040	LOC101207271	0.83137	undirected	NA	NA
LOC101217544	LOC101204598	0.831308	undirected	NA	NA
LOC101223214	LOC101213286	0.831261	undirected	NA	NA
LOC101217854	LOC101213568	0.831215	undirected	NA	NA
LOC101218226	LOC101210257	0.831166	undirected	NA	NA
LOC101211235	LOC101203257	0.831152	undirected	NA	NA
LOC101210515	LOC101202867	0.831123	undirected	NA	NA
LOC101208315	LOC101207231	0.831102	undirected	NA	NA
LOC101209088	LOC101223086	0.831072	undirected	NA	NA
LOC101216713	LOC101211648	0.831062	undirected	NA	NA
LOC101206455	LOC101208315	0.831054	undirected	NA	NA
LOC101217854	LOC101222897	0.831005	undirected	NA	NA
LOC101211356	LOC101216021	0.830908	undirected	NA	NA
LOC101223231	LOC101213044	0.830842	undirected	NA	NA
LOC101221771	LOC101213286	0.830714	undirected	NA	NA
LOC101210515	LOC101205570	0.83068	undirected	NA	NA
LOC101206455	LOC101213765	0.830679	undirected	NA	NA
LOC101206670	LOC105434410	0.830611	undirected	NA	NA
LOC101206670	LOC101208536	0.830513	undirected	NA	NA
LOC101205193	LOC101206444	0.83048	undirected	NA	NA
LOC101207271	LOC101213568	0.830417	undirected	NA	NA
LOC101221487	LOC101213765	0.830402	undirected	NA	NA
LOC101219313	LOC101214141	0.830345	undirected	NA	NA
RPL5	LOC101203239	0.830233	undirected	NA	NA
LOC101208040	LOC101221450	0.830221	undirected	NA	NA
LOC101209626	LOC101218701	0.830211	undirected	NA	NA
LOC101216990	LOC101209916	0.830176	undirected	NA	NA
LOC101216482	LOC101223231	0.82995	undirected	NA	NA
LOC101216713	LOC101208937	0.829904	undirected	NA	NA
LOC101218701	LOC101203257	0.829813	undirected	NA	NA
LOC101213144	LOC101207248	0.829751	undirected	NA	NA
LOC101205193	LOC101212088	0.82975	undirected	NA	NA
LOC101203563	LOC101202839	0.829717	undirected	NA	NA
LOC101216482	LOC101221487	0.829694	undirected	NA	NA
LOC101206444	LOC101221450	0.829693	undirected	NA	NA
LOC101206069	LOC105436293	0.829682	undirected	NA	NA
LOC101204269	LOC101213544	0.829636	undirected	NA	NA
LOC101221487	LOC101209776	0.829611	undirected	NA	NA
LOC101212211	LOC101210257	0.829603	undirected	NA	NA
LOC101214304	LOC101208982	0.829547	undirected	NA	NA
LOC101216482	LOC101217711	0.829541	undirected	NA	NA
LOC101222697	LOC101204220	0.829524	undirected	NA	NA
RPL5	LOC101206455	0.829381	undirected	NA	NA
LOC101216990	LOC101220228	0.82938	undirected	NA	NA
LOC101206444	LOC101209776	0.829355	undirected	NA	NA
LOC101210515	LOC101203909	0.829296	undirected	NA	NA
LOC101207608	LOC101203563	0.829292	undirected	NA	NA
LOC101208315	LOC101217809	0.829249	undirected	NA	NA
LOC101203706	LOC101210257	0.829243	undirected	NA	NA
LOC101216114	LOC101212211	0.829242	undirected	NA	NA
LOC101219313	LOC101217686	0.829238	undirected	NA	NA
LOC101204269	LOC101215650	0.829186	undirected	NA	NA
LOC101202773	LOC101222584	0.82913	undirected	NA	NA
LOC101210515	LOC101222977	0.828981	undirected	NA	NA
LOC101215571	LOC101203829	0.828964	undirected	NA	NA
LOC101209916	LOC101203909	0.828945	undirected	NA	NA
LOC101206455	LOC101216482	0.828888	undirected	NA	NA
LOC101214304	LOC101222977	0.828848	undirected	NA	NA
LOC101209088	LOC101209393	0.828808	undirected	NA	NA
LOC101219313	LOC101208982	0.828799	undirected	NA	NA
LOC101206444	LOC101203909	0.828738	undirected	NA	NA
LOC101214548	LOC101223231	0.828729	undirected	NA	NA
LOC101214304	LOC101222365	0.828698	undirected	NA	NA
LOC101214548	LOC101219927	0.828647	undirected	NA	NA
LOC101221537	LOC101215650	0.828624	undirected	NA	NA
LOC101206533	LOC101215650	0.828548	undirected	NA	NA
LOC101218226	LOC101216140	0.828537	undirected	NA	NA
LOC101214304	LOC101222897	0.828527	undirected	NA	NA
LOC101203909	LOC101219886	0.828478	undirected	NA	NA
LOC101219313	LOC101217711	0.828474	undirected	NA	NA
LOC101206444	LOC101209916	0.828465	undirected	NA	NA
LOC101206670	LOC101202867	0.82843	undirected	NA	NA
LOC101214141	LOC101208176	0.828377	undirected	NA	NA
LOC101216482	LOC101207271	0.828371	undirected	NA	NA
LOC101216114	LOC101208982	0.828285	undirected	NA	NA
LOC101214304	LOC101204829	0.828227	undirected	NA	NA
LOC101214141	LOC101221208	0.828222	undirected	NA	NA
LOC101209393	LOC101222977	0.828189	undirected	NA	NA
LOC101217346	LOC101216223	0.828182	undirected	NA	NA
LOC101210515	LOC101213544	0.828114	undirected	NA	NA
LOC101214225	LOC101213544	0.828042	undirected	NA	NA
LOC101216713	LOC101217544	0.82799	undirected	NA	NA
LOC101203563	LOC101217711	0.827958	undirected	NA	NA
RPL5	LOC101222939	0.827953	undirected	NA	NA
LOC101221450	LOC101222561	0.827932	undirected	NA	NA
LOC101209088	LOC101214548	0.827612	undirected	NA	NA
LOC101216223	LOC101213988	0.827583	undirected	NA	NA
LOC101210515	LOC101213765	0.827495	undirected	NA	NA
LOC101221117	LOC101216791	0.827491	undirected	NA	NA
LOC101205193	LOC101217544	0.827458	undirected	NA	NA
LOC101218701	LOC101205918	0.827456	undirected	NA	NA
LOC101208315	LOC101217104	0.827389	undirected	NA	NA
LOC101211328	LOC101216036	0.827355	undirected	NA	NA
LOC101212211	LOC101204380	0.827303	undirected	NA	NA
LOC101205193	LOC101214548	0.827257	undirected	NA	NA
LOC101206444	LOC101218701	0.827223	undirected	NA	NA
LOC101214304	LOC101217544	0.827199	undirected	NA	NA
LOC101214225	LOC101202867	0.827193	undirected	NA	NA
LOC101215650	LOC101213544	0.827079	undirected	NA	NA
LOC101213544	LOC101219927	0.826936	undirected	NA	NA
LOC101218660	LOC101206541	0.826891	undirected	NA	NA
LOC101207355	LOC101213044	0.826865	undirected	NA	NA
LOC101206455	LOC101217809	0.82683	undirected	NA	NA
LOC101209436	LOC101213044	0.826823	undirected	NA	NA
LOC101220405	LOC101206866	0.826753	undirected	NA	NA
LOC101206533	LOC101217854	0.826716	undirected	NA	NA
LOC101206455	LOC101213044	0.826689	undirected	NA	NA
LOC101209436	LOC101213544	0.826611	undirected	NA	NA
LOC101217544	LOC101220228	0.826493	undirected	NA	NA
LOC101212211	LOC101209626	0.826483	undirected	NA	NA
LOC101216482	LOC101220228	0.82635	undirected	NA	NA
LOC101205193	LOC101217686	0.826261	undirected	NA	NA
LOC101223182	LOC101215650	0.825974	undirected	NA	NA
LOC101214304	LOC101209436	0.825956	undirected	NA	NA
RPL5	LOC101217104	0.825918	undirected	NA	NA
LOC101221450	LOC101220228	0.825913	undirected	NA	NA
LOC101208982	LOC101207848	0.825876	undirected	NA	NA
LOC101214304	LOC101223086	0.825813	undirected	NA	NA
LOC101209088	LOC101221947	0.825771	undirected	NA	NA
LOC101214141	LOC101217854	0.82577	undirected	NA	NA
LOC101205192	LOC101210535	0.825762	undirected	NA	NA
LOC101208315	LOC101221208	0.825761	undirected	NA	NA
LOC101221208	LOC101222365	0.825751	undirected	NA	NA
LOC101216223	LOC101217809	0.825746	undirected	NA	NA
LOC101216990	LOC101213765	0.825734	undirected	NA	NA
LOC101207952	LOC101206533	0.825638	undirected	NA	NA
LOC101208315	LOC101208176	0.825536	undirected	NA	NA
RPL5	LOC101216036	0.825427	undirected	NA	NA
LOC101214671	LOC101204771	0.825383	undirected	NA	NA
LOC101223214	LOC101210535	0.825367	undirected	NA	NA
LOC101216482	LOC101212211	0.825341	undirected	NA	NA
LOC101203563	LOC101206533	0.825311	undirected	NA	NA
LOC101221450	LOC101205756	0.825278	undirected	NA	NA
LOC101216223	LOC101221612	0.825277	undirected	NA	NA
LOC101208040	LOC101218399	0.825244	undirected	NA	NA
LOC101221947	LOC101214141	0.825182	undirected	NA	NA
RPL5	LOC101209393	0.825112	undirected	NA	NA
LOC101222584	LOC101204140	0.825052	undirected	NA	NA
LOC101204269	LOC101202839	0.824899	undirected	NA	NA
LOC101206533	LOC101202839	0.824868	undirected	NA	NA
LOC101221771	LOC101205957	0.824854	undirected	NA	NA
LOC101216114	LOC105436293	0.824836	undirected	NA	NA
LOC101211328	LOC101206762	0.824701	undirected	NA	NA
LOC101218660	LOC101203909	0.824701	undirected	NA	NA
LOC101217711	LOC101213044	0.824696	undirected	NA	NA
LOC101213286	LOC101210535	0.824663	undirected	NA	NA
LOC101203885	LOC101207355	0.824524	undirected	NA	NA
LOC101209626	LOC101220228	0.824494	undirected	NA	NA
LOC101216223	LOC101217854	0.82449	undirected	NA	NA
LOC101221537	LOC101209436	0.824442	undirected	NA	NA
LOC101213836	LOC101221208	0.824435	undirected	NA	NA
LOC101203563	LOC101222365	0.82427	undirected	NA	NA
LOC101217544	LOC101213765	0.824225	undirected	NA	NA
LOC101207271	LOC101203909	0.824215	undirected	NA	NA
LOC101214612	LOC101203909	0.824121	undirected	NA	NA
LOC101205918	LOC101219886	0.824035	undirected	NA	NA
LOC101218399	LOC101203563	0.823968	undirected	NA	NA
LOC101223231	LOC101203909	0.823962	undirected	NA	NA
LOC101216114	LOC101223231	0.823931	undirected	NA	NA
LOC101218660	LOC101203563	0.823908	undirected	NA	NA
LOC101208315	LOC101221450	0.823881	undirected	NA	NA
LOC101205193	LOC101209776	0.823863	undirected	NA	NA
LOC101214548	LOC105436293	0.823838	undirected	NA	NA
LOC101206670	LOC101213544	0.823818	undirected	NA	NA
LOC101211328	LOC101203257	0.823708	undirected	NA	NA
LOC101213484	LOC101221575	0.823694	undirected	NA	NA
LOC101205618	LOC101222695	0.823587	undirected	NA	NA
LOC101217686	LOC101213544	0.823427	undirected	NA	NA
LOC101209393	LOC101222584	0.823353	undirected	NA	NA
CSP0	LOC101212658	0.82335	undirected	NA	NA
LOC101216809	LOC101214612	0.823336	undirected	NA	NA
LOC101216114	LOC101214080	0.823304	undirected	NA	NA
LOC101223086	LOC101219313	0.823243	undirected	NA	NA
LOC101214304	LOC101203706	0.823126	undirected	NA	NA
LOC101209626	LOC101214548	0.823118	undirected	NA	NA
LOC101214304	LOC101221208	0.823081	undirected	NA	NA
LOC101216809	LOC101206312	0.823029	undirected	NA	NA
LOC101207608	LOC101217809	0.823029	undirected	NA	NA
LOC101210515	LOC101213988	0.82302	undirected	NA	NA
LOC101213836	LOC101220228	0.822838	undirected	NA	NA
LOC101203706	LOC101216114	0.822821	undirected	NA	NA
LOC101214141	LOC101217809	0.822785	undirected	NA	NA
LOC101210515	LOC101207355	0.82277	undirected	NA	NA
LOC101218660	LOC101205193	0.822634	undirected	NA	NA
LOC101215283	LOC101222584	0.822624	undirected	NA	NA
LOC101208315	LOC101205957	0.822617	undirected	NA	NA
LOC101216482	LOC101211495	0.822611	undirected	NA	NA
LOC101219927	LOC101202839	0.822517	undirected	NA	NA
LOC101208315	LOC101209436	0.822516	undirected	NA	NA
LOC101223182	LOC101216223	0.822487	undirected	NA	NA
LOC101221208	LOC101207848	0.822478	undirected	NA	NA
LOC101207848	LOC101215650	0.822394	undirected	NA	NA
LOC101210515	LOC101220073	0.822366	undirected	NA	NA
LOC101216713	LOC101210515	0.822314	undirected	NA	NA
LOC101216482	LOC101221771	0.822293	undirected	NA	NA
LOC101222365	LOC101206533	0.822219	undirected	NA	NA
LOC101214548	LOC101221208	0.822195	undirected	NA	NA
LOC101216482	LOC101216036	0.822182	undirected	NA	NA
LOC101221487	LOC101215199	0.822127	undirected	NA	NA
LOC101206351	LOC101202935	0.822009	undirected	NA	NA
LOC101223231	LOC101209916	0.821977	undirected	NA	NA
LOC101208315	LOC101222897	0.821973	undirected	NA	NA
LOC101206069	LOC101204829	0.821946	undirected	NA	NA
LOC101212211	LOC101215650	0.821918	undirected	NA	NA
LOC101206444	LOC101207271	0.821832	undirected	NA	NA
LOC101220405	LOC101223214	0.821805	undirected	NA	NA
LOC101209088	LOC101203706	0.821771	undirected	NA	NA
LOC101218660	LOC101209776	0.821758	undirected	NA	NA
LOC101223231	LOC101217854	0.82172	undirected	NA	NA
LOC101203706	LOC101214141	0.821701	undirected	NA	NA
LOC101216899	LOC101209436	0.821677	undirected	NA	NA
LOC101207952	LOC101220542	0.821529	undirected	NA	NA
LOC101213553	LOC101208536	0.82151	undirected	NA	NA
LOC101208315	LOC101217686	0.82147	undirected	NA	NA
LOC101218399	LOC101221537	0.8214	undirected	NA	NA
LOC101208315	LOC101219313	0.821337	undirected	NA	NA
RPL5	LOC101216223	0.821322	undirected	NA	NA
LOC101218226	LOC101206762	0.82131	undirected	NA	NA
LOC101217544	LOC101209776	0.821217	undirected	NA	NA
LOC105436293	LOC101202839	0.821214	undirected	NA	NA
LOC101218660	LOC101207271	0.821196	undirected	NA	NA
LOC101210515	LOC101220020	0.821178	undirected	NA	NA
LOC101222739	LOC101209088	0.821137	undirected	NA	NA
LOC101208315	LOC101209916	0.821121	undirected	NA	NA
LOC101203563	LOC101214548	0.821078	undirected	NA	NA
LOC101207271	LOC101209436	0.820929	undirected	NA	NA
LOC101217346	LOC101211125	0.820918	undirected	NA	NA
LOC101222977	LOC101213544	0.820874	undirected	NA	NA
LOC101216114	LOC101214887	0.820804	undirected	NA	NA
LOC101217854	LOC101210257	0.820799	undirected	NA	NA
LOC101205918	LOC101203257	0.820777	undirected	NA	NA
LOC101216990	LOC101203706	0.820697	undirected	NA	NA
LOC101216990	LOC101209436	0.820691	undirected	NA	NA
LOC101216990	LOC101214080	0.820578	undirected	NA	NA
LOC101203706	LOC101213044	0.820537	undirected	NA	NA
LOC101208982	LOC101213568	0.820454	undirected	NA	NA
LOC101216029	LOC105435495	0.820391	undirected	NA	NA
LOC101203563	LOC101220228	0.820328	undirected	NA	NA
LOC101203706	LOC101223231	0.820277	undirected	NA	NA
LOC101209626	LOC101208176	0.820148	undirected	NA	NA
LOC101206670	LOC101209436	0.820139	undirected	NA	NA
LOC101206670	LOC101204269	0.820139	undirected	NA	NA
LOC101217686	LOC101208536	0.819965	undirected	NA	NA
LOC101214304	LOC101202981	0.819948	undirected	NA	NA
LOC101217544	LOC101207271	0.81994	undirected	NA	NA
LOC101206455	LOC101217686	0.819877	undirected	NA	NA
LOC101209393	LOC101204829	0.819853	undirected	NA	NA
LOC101216482	LOC101221208	0.819831	undirected	NA	NA
LOC101205193	LOC101211495	0.819784	undirected	NA	NA
LOC101209393	LOC101203909	0.819779	undirected	NA	NA
LOC101209436	LOC101222365	0.819775	undirected	NA	NA
LOC101206351	LOC101206541	0.819706	undirected	NA	NA
LOC101207271	LOC101219313	0.819691	undirected	NA	NA
LOC101214612	LOC101217854	0.819647	undirected	NA	NA
LOC101209626	LOC101206533	0.819646	undirected	NA	NA
LOC101208040	LOC101209916	0.819633	undirected	NA	NA
LOC101218399	LOC101214548	0.819629	undirected	NA	NA
LOC101208040	LOC101209393	0.819624	undirected	NA	NA
LOC101222739	LOC101203829	0.819611	undirected	NA	NA
LOC101218399	LOC101213544	0.81951	undirected	NA	NA
LOC101216114	LOC101203563	0.819442	undirected	NA	NA
LOC101206069	LOC101213765	0.819432	undirected	NA	NA
LOC101216990	LOC101208982	0.81942	undirected	NA	NA
LOC101209916	LOC101213044	0.819349	undirected	NA	NA
LOC101218660	LOC101211495	0.819338	undirected	NA	NA
LOC101208176	LOC101218701	0.819337	undirected	NA	NA
LOC101206762	LOC101219886	0.819177	undirected	NA	NA
LOC101218660	LOC101203885	0.819123	undirected	NA	NA
LOC101223182	LOC101213765	0.819087	undirected	NA	NA
LOC101208982	LOC101220073	0.81905	undirected	NA	NA
LOC101217346	LOC101203909	0.818989	undirected	NA	NA
LOC101217686	LOC101222977	0.818968	undirected	NA	NA
LOC101207271	LOC101207848	0.818919	undirected	NA	NA
LOC101211495	LOC101220228	0.818903	undirected	NA	NA
LOC101207271	LOC101203563	0.818897	undirected	NA	NA
CSP0	LOC101218660	0.81887	undirected	NA	NA
LOC101205193	LOC101216990	0.818827	undirected	NA	NA
LOC101206762	LOC101222059	0.818824	undirected	NA	NA
LOC101220073	LOC101215650	0.818801	undirected	NA	NA
LOC101214080	LOC101209626	0.818703	undirected	NA	NA
LOC101216482	LOC101211328	0.818662	undirected	NA	NA
LOC101221208	LOC101206533	0.818657	undirected	NA	NA
LOC101207248	LOC101211648	0.818617	undirected	NA	NA
LOC101217104	LOC101210535	0.8186	undirected	NA	NA
LOC101218399	LOC101213044	0.818599	undirected	NA	NA
LOC101207608	LOC101207248	0.818514	undirected	NA	NA
LOC101216990	LOC101202839	0.818486	undirected	NA	NA
LOC101214225	LOC101219927	0.818463	undirected	NA	NA
LOC101212088	LOC105436293	0.81824	undirected	NA	NA
LOC101221771	LOC101219886	0.818224	undirected	NA	NA
LOC101218660	LOC101221487	0.818214	undirected	NA	NA
LOC101206611	LOC101211668	0.8182	undirected	NA	NA
LOC101203239	LOC101213765	0.818179	undirected	NA	NA
LOC101221771	LOC101216223	0.818152	undirected	NA	NA
LOC101223182	LOC101217711	0.818124	undirected	NA	NA
LOC101223231	LOC101205570	0.818113	undirected	NA	NA
LOC101209088	LOC101222977	0.818099	undirected	NA	NA
LOC101207952	LOC101204140	0.818096	undirected	NA	NA
LOC101211495	LOC105436293	0.817982	undirected	NA	NA
LOC101216899	LOC101202839	0.817961	undirected	NA	NA
LOC101209088	LOC101206455	0.817824	undirected	NA	NA
LOC101216990	LOC101207271	0.817823	undirected	NA	NA
LOC101218660	LOC101206069	0.817814	undirected	NA	NA
LOC101216990	LOC101209393	0.817792	undirected	NA	NA
LOC101209393	LOC101222897	0.817749	undirected	NA	NA
LOC101206455	LOC101203563	0.817718	undirected	NA	NA
LOC101206670	LOC101212088	0.817684	undirected	NA	NA
LOC101216482	LOC101214612	0.817677	undirected	NA	NA
LOC101203563	LOC101215650	0.817657	undirected	NA	NA
LOC101212211	LOC101216140	0.817638	undirected	NA	NA
LOC101223231	LOC101219927	0.817487	undirected	NA	NA
LOC101203706	LOC101206762	0.817478	undirected	NA	NA
LOC101218446	LOC101221612	0.817415	undirected	NA	NA
LOC101211328	LOC101214612	0.817414	undirected	NA	NA
LOC101203563	LOC101209393	0.817359	undirected	NA	NA
LOC101214141	LOC101222365	0.817348	undirected	NA	NA
LOC101207608	LOC101214141	0.817332	undirected	NA	NA
LOC101209436	LOC101213568	0.817329	undirected	NA	NA
LOC101209088	LOC101221208	0.817317	undirected	NA	NA
RPL5	LOC101206069	0.817293	undirected	NA	NA
LOC101203706	LOC101223182	0.817285	undirected	NA	NA
LOC101212017	LOC101220038	0.817225	undirected	NA	NA
LOC101210515	LOC101221208	0.817224	undirected	NA	NA
LOC101217544	LOC101212088	0.817098	undirected	NA	NA
LOC101208176	LOC101209916	0.817095	undirected	NA	NA
RPL5	LOC101211495	0.817041	undirected	NA	NA
CSP0	LOC101213765	0.817012	undirected	NA	NA
LOC101216990	LOC101208176	0.817002	undirected	NA	NA
LOC101216114	LOC101217854	0.816984	undirected	NA	NA
LOC101208088	LOC101213286	0.816928	undirected	NA	NA
LOC101216990	LOC101209776	0.816919	undirected	NA	NA
RPL5	LOC101209626	0.816872	undirected	NA	NA
LOC101220405	LOC101208315	0.816867	undirected	NA	NA
LOC101216713	LOC101223182	0.816858	undirected	NA	NA
LOC101221450	LOC101222697	0.816851	undirected	NA	NA
LOC101219927	LOC101204140	0.816836	undirected	NA	NA
LOC101223182	LOC101206533	0.81679	undirected	NA	NA
LOC101217809	LOC101213988	0.816776	undirected	NA	NA
LOC101206069	LOC101217544	0.816705	undirected	NA	NA
LOC101216482	LOC101203239	0.816693	undirected	NA	NA
LOC101203239	LOC101213568	0.81669	undirected	NA	NA
LOC101214225	LOC101208982	0.816677	undirected	NA	NA
LOC101209393	LOC101209436	0.816592	undirected	NA	NA
LOC101206762	LOC101203477	0.816537	undirected	NA	NA
LOC101208982	LOC101219927	0.816532	undirected	NA	NA
LOC101222955	LOC101208227	0.816531	undirected	NA	NA
CSP0	LOC101208937	0.816512	undirected	NA	NA
LOC105435495	LOC101219886	0.816475	undirected	NA	NA
LOC101212211	LOC101218701	0.81644	undirected	NA	NA
LOC101207952	LOC101203257	0.816356	undirected	NA	NA
LOC101211356	LOC101221612	0.816331	undirected	NA	NA
RPL5	LOC101217809	0.816282	undirected	NA	NA
LOC101218660	LOC101203484	0.816258	undirected	NA	NA
LOC101223231	LOC101222365	0.81625	undirected	NA	NA
LOC101208315	LOC101213765	0.816196	undirected	NA	NA
LOC101223182	LOC101211125	0.816188	undirected	NA	NA
LOC101218399	LOC101219927	0.81614	undirected	NA	NA
LOC101210515	LOC101209393	0.816107	undirected	NA	NA
LOC101218701	LOC101213044	0.816095	undirected	NA	NA
LOC101206670	LOC101218026	0.816071	undirected	NA	NA
LOC101220020	LOC101206533	0.815937	undirected	NA	NA
LOC101203484	LOC101206269	0.815868	undirected	NA	NA
LOC101213988	LOC101216140	0.815781	undirected	NA	NA
LOC101207608	LOC101212211	0.815758	undirected	NA	NA
LOC101222822	LOC101213836	0.815742	undirected	NA	NA
LOC101207952	LOC101215283	0.815728	undirected	NA	NA
LOC105436293	LOC101209776	0.815679	undirected	NA	NA
LOC101210515	LOC101213553	0.815663	undirected	NA	NA
LOC101216899	LOC101204269	0.815657	undirected	NA	NA
LOC101216482	LOC105436293	0.815584	undirected	NA	NA
LOC101209393	LOC101213544	0.815506	undirected	NA	NA
LOC101217686	LOC101215650	0.815484	undirected	NA	NA
LOC101221450	LOC101206269	0.815473	undirected	NA	NA
LOC101217686	LOC101209436	0.815431	undirected	NA	NA
LOC101205193	LOC101215199	0.815413	undirected	NA	NA
LOC101214080	LOC101214548	0.815413	undirected	NA	NA
LOC101216899	LOC101216140	0.81538	undirected	NA	NA
LOC101211495	LOC101209626	0.815305	undirected	NA	NA
LOC101221208	LOC101213044	0.815304	undirected	NA	NA
LOC101203239	LOC101216223	0.815299	undirected	NA	NA
LOC101203885	LOC101217711	0.815241	undirected	NA	NA
LOC101221450	LOC101202935	0.815212	undirected	NA	NA
LOC101209393	LOC101207596	0.815126	undirected	NA	NA
LOC101214225	LOC101212336	0.81506	undirected	NA	NA
LOC101208886	LOC101218226	0.815018	undirected	NA	NA
LOC101216223	LOC101216140	0.814984	undirected	NA	NA
LOC101206444	LOC101223231	0.814868	undirected	NA	NA
LOC101221612	LOC101215828	0.814851	undirected	NA	NA
LOC101214225	LOC101222977	0.814655	undirected	NA	NA
LOC101206444	LOC101213836	0.814639	undirected	NA	NA
LOC101207952	LOC101219927	0.814548	undirected	NA	NA
LOC101217686	LOC101206533	0.814531	undirected	NA	NA
LOC101218399	LOC101206444	0.814463	undirected	NA	NA
LOC101217686	LOC101212336	0.814432	undirected	NA	NA
LOC101214548	LOC101215650	0.814413	undirected	NA	NA
LOC101221208	LOC101213568	0.81441	undirected	NA	NA
LOC101214304	LOC101213988	0.814385	undirected	NA	NA
LOC101208040	LOC101216114	0.814371	undirected	NA	NA
LOC101216223	LOC101210257	0.814336	undirected	NA	NA
LOC101208315	LOC101215650	0.81428	undirected	NA	NA
LOC101216482	LOC101209626	0.814238	undirected	NA	NA
LOC101220073	LOC101216140	0.814231	undirected	NA	NA
LOC101216114	LOC101206533	0.814174	undirected	NA	NA
LOC101216482	LOC101209436	0.81416	undirected	NA	NA
LOC101216713	LOC101213044	0.814157	undirected	NA	NA
LOC101210515	LOC101221450	0.814111	undirected	NA	NA
LOC101207608	LOC101206762	0.814105	undirected	NA	NA
LOC101207608	LOC101213044	0.814072	undirected	NA	NA
LOC101217544	LOC101209916	0.814061	undirected	NA	NA
LOC101217809	LOC101216809	0.81401	undirected	NA	NA
LOC101214304	LOC101221487	0.813983	undirected	NA	NA
LOC101206069	LOC101207355	0.81397	undirected	NA	NA
LOC101223055	LOC101206611	0.813909	undirected	NA	NA
LOC101213836	LOC101213044	0.813891	undirected	NA	NA
LOC101207271	LOC101222977	0.813885	undirected	NA	NA
LOC101212349	LOC101213065	0.813784	undirected	NA	NA
LOC101209436	LOC101220073	0.813775	undirected	NA	NA
RPL5	LOC101203257	0.813763	undirected	NA	NA
LOC101221612	LOC101210257	0.813694	undirected	NA	NA
LOC101222977	LOC101202839	0.813661	undirected	NA	NA
LOC101208315	LOC101214612	0.813553	undirected	NA	NA
LOC105434410	LOC101202867	0.81352	undirected	NA	NA
LOC101207952	LOC101217854	0.813463	undirected	NA	NA
LOC101206069	LOC101217854	0.813451	undirected	NA	NA
LOC101212336	LOC101213544	0.813447	undirected	NA	NA
LOC101204269	LOC101213044	0.813385	undirected	NA	NA
LOC101216990	LOC101212211	0.813325	undirected	NA	NA
LOC101209393	LOC101202867	0.813232	undirected	NA	NA
LOC101222739	LOC101205193	0.813188	undirected	NA	NA
LOC101221947	LOC101219313	0.813158	undirected	NA	NA
LOC101212088	LOC101209776	0.813021	undirected	NA	NA
LOC101218399	LOC101214141	0.813001	undirected	NA	NA
LOC101208315	LOC101222977	0.812982	undirected	NA	NA
LOC101203885	LOC101208937	0.812975	undirected	NA	NA
LOC101219313	LOC101222365	0.812939	undirected	NA	NA
LOC101208315	LOC101210000	0.812936	undirected	NA	NA
LOC101218660	LOC101222561	0.812874	undirected	NA	NA
LOC101205618	LOC101206351	0.812724	undirected	NA	NA
LOC101215535	LOC101210535	0.812706	undirected	NA	NA
LOC101214548	LOC101206533	0.81268	undirected	NA	NA
LOC101209393	LOC101206533	0.812647	undirected	NA	NA
LOC101216114	LOC101214225	0.812586	undirected	NA	NA
LOC101222365	LOC101208536	0.812571	undirected	NA	NA
LOC101203706	LOC101218701	0.812549	undirected	NA	NA
LOC101218399	LOC101223182	0.812518	undirected	NA	NA
LOC101206444	LOC101209393	0.812513	undirected	NA	NA
LOC101203563	LOC101209916	0.81248	undirected	NA	NA
LOC101213568	LOC101213044	0.812355	undirected	NA	NA
LOC101214225	LOC105434410	0.812285	undirected	NA	NA
LOC101217686	LOC101219927	0.812225	undirected	NA	NA
LOC101206444	LOC101213765	0.812217	undirected	NA	NA
RPL5	LOC101217346	0.812058	undirected	NA	NA
LOC101208937	LOC101222695	0.811994	undirected	NA	NA
LOC101206444	LOC101206069	0.811975	undirected	NA	NA
LOC101209626	LOC101222365	0.811948	undirected	NA	NA
LOC101208040	LOC101212017	0.811928	undirected	NA	NA
LOC101203563	LOC101217854	0.811867	undirected	NA	NA
LOC101222365	LOC101202839	0.811854	undirected	NA	NA
LOC101221947	LOC101219927	0.811794	undirected	NA	NA
LOC101208040	LOC101209436	0.811759	undirected	NA	NA
LOC101218660	LOC101208315	0.811747	undirected	NA	NA
LOC101218660	LOC101206455	0.811735	undirected	NA	NA
LOC101208315	LOC101217346	0.811713	undirected	NA	NA
LOC101206455	LOC101214548	0.8117	undirected	NA	NA
LOC101221487	LOC101206444	0.811639	undirected	NA	NA
LOC101211328	LOC101216223	0.811627	undirected	NA	NA
LOC101219313	LOC101221450	0.811616	undirected	NA	NA
LOC101216713	LOC101217990	0.811557	undirected	NA	NA
LOC101214304	LOC101207952	0.811551	undirected	NA	NA
LOC101213836	LOC101206351	0.811547	undirected	NA	NA
LOC101220073	LOC101202867	0.811509	undirected	NA	NA
LOC101218660	LOC101206444	0.811504	undirected	NA	NA
LOC101206069	LOC101220228	0.811486	undirected	NA	NA
LOC101214080	LOC101204829	0.811386	undirected	NA	NA
LOC101217854	LOC101216140	0.811294	undirected	NA	NA
LOC101213765	LOC101222697	0.811233	undirected	NA	NA
LOC101210515	LOC101217711	0.811195	undirected	NA	NA
LOC101220412	LOC101204380	0.811143	undirected	NA	NA
LOC101203239	LOC101214141	0.811109	undirected	NA	NA
LOC101207271	LOC101213765	0.811096	undirected	NA	NA
LOC101218660	LOC101217544	0.811083	undirected	NA	NA
LOC101216482	LOC101217104	0.811079	undirected	NA	NA
LOC101208040	LOC101213836	0.810969	undirected	NA	NA
LOC101203239	LOC101223182	0.810831	undirected	NA	NA
LOC101221947	LOC105436293	0.810744	undirected	NA	NA
LOC101206455	LOC101223182	0.81068	undirected	NA	NA
LOC101208315	LOC101216223	0.810636	undirected	NA	NA
LOC101221487	LOC101223086	0.810618	undirected	NA	NA
LOC101206670	LOC101222365	0.810613	undirected	NA	NA
LOC101218660	LOC101203239	0.810601	undirected	NA	NA
LOC101214141	LOC101213568	0.81055	undirected	NA	NA
LOC101205193	LOC101212017	0.810544	undirected	NA	NA
LOC101218660	LOC101205756	0.810486	undirected	NA	NA
LOC101203239	LOC101209393	0.810473	undirected	NA	NA
LOC101207271	LOC101202867	0.810463	undirected	NA	NA
LOC101206670	LOC101206533	0.810361	undirected	NA	NA
LOC101212211	LOC101207231	0.810314	undirected	NA	NA
LOC101211125	LOC101216809	0.810312	undirected	NA	NA
LOC101222739	LOC101218026	0.810268	undirected	NA	NA
LOC101214063	LOC101214887	0.81018	undirected	NA	NA
LOC101216713	LOC101208040	0.810156	undirected	NA	NA
LOC101208982	LOC101214548	0.810143	undirected	NA	NA
LOC101206455	LOC101214080	0.810122	undirected	NA	NA
LOC101216482	LOC101217686	0.810093	undirected	NA	NA
LOC101203706	LOC101209436	0.810052	undirected	NA	NA
LOC101207271	LOC101203239	0.810042	undirected	NA	NA
RPL5	LOC101222584	0.810002	undirected	NA	NA
LOC101218399	LOC101216482	0.809776	undirected	NA	NA
LOC101203616	LOC101205199	0.809752	undirected	NA	NA
LOC101208982	LOC101208536	0.809711	undirected	NA	NA
LOC101209626	LOC101209776	0.809588	undirected	NA	NA
LOC101203563	LOC101212088	0.809553	undirected	NA	NA
LOC101216899	LOC101222977	0.80952	undirected	NA	NA
LOC101202839	LOC101208536	0.809485	undirected	NA	NA
LOC101223086	LOC101221208	0.809403	undirected	NA	NA
LOC101208982	LOC101216140	0.809372	undirected	NA	NA
LOC101218660	LOC101207355	0.809362	undirected	NA	NA
LOC101202981	LOC101214063	0.809279	undirected	NA	NA
LOC101208982	LOC101213553	0.809269	undirected	NA	NA
LOC101213836	LOC101203909	0.809253	undirected	NA	NA
LOC101205193	LOC101210515	0.809229	undirected	NA	NA
LOC101213544	LOC101202839	0.809221	undirected	NA	NA
LOC101207271	LOC101207952	0.809209	undirected	NA	NA
LOC101206455	LOC101217854	0.809207	undirected	NA	NA
LOC101216482	LOC101214548	0.809192	undirected	NA	NA
LOC101221487	LOC101204829	0.809143	undirected	NA	NA
LOC101203239	LOC101203909	0.809099	undirected	NA	NA
LOC101214304	LOC101203909	0.809091	undirected	NA	NA
LOC101207248	LOC101211668	0.809052	undirected	NA	NA
LOC101207608	LOC101208937	0.808902	undirected	NA	NA
LOC101210515	LOC101209916	0.808889	undirected	NA	NA
LOC101209088	LOC101209626	0.808886	undirected	NA	NA
LOC101211495	LOC101213836	0.808881	undirected	NA	NA
LOC101210257	LOC101210000	0.808816	undirected	NA	NA
LOC101208315	LOC101216990	0.80881	undirected	NA	NA
LOC101216482	LOC101216114	0.808756	undirected	NA	NA
LOC101208937	LOC101211648	0.808698	undirected	NA	NA
LOC101213836	LOC101207848	0.808626	undirected	NA	NA
LOC101208176	LOC101213044	0.808611	undirected	NA	NA
LOC101209626	LOC101209916	0.808569	undirected	NA	NA
LOC101208088	LOC101210535	0.808506	undirected	NA	NA
LOC101216029	LOC101220412	0.808473	undirected	NA	NA
LOC101218399	LOC101221487	0.808406	undirected	NA	NA
LOC101205193	LOC101219313	0.808404	undirected	NA	NA
LOC101213553	LOC101209436	0.808403	undirected	NA	NA
LOC101217686	LOC101220073	0.808394	undirected	NA	NA
LOC101223214	LOC105435467	0.808388	undirected	NA	NA
LOC101206611	LOC101211648	0.808385	undirected	NA	NA
LOC101216990	LOC101204269	0.808308	undirected	NA	NA
LOC101211328	LOC101205957	0.808285	undirected	NA	NA
LOC101218399	LOC101217686	0.808285	undirected	NA	NA
LOC101209626	LOC101203909	0.808199	undirected	NA	NA
LOC101206533	LOC101213568	0.808138	undirected	NA	NA
LOC101209088	LOC101211495	0.808089	undirected	NA	NA
LOC101213286	LOC101221117	0.808061	undirected	NA	NA
LOC101216899	LOC101205199	0.808057	undirected	NA	NA
LOC101218660	LOC101223182	0.808011	undirected	NA	NA
LOC101209088	LOC101214225	0.807993	undirected	NA	NA
LOC101220020	LOC101209436	0.807989	undirected	NA	NA
LOC101223231	LOC105436293	0.807954	undirected	NA	NA
LOC101222695	LOC101211648	0.807875	undirected	NA	NA
LOC101217346	LOC101217854	0.807831	undirected	NA	NA
LOC101205570	LOC101219927	0.807808	undirected	NA	NA
LOC101214141	LOC101214972	0.807751	undirected	NA	NA
RPL5	LOC105436293	0.807603	undirected	NA	NA
LOC101213286	LOC101210000	0.807595	undirected	NA	NA
LOC101202935	LOC101222561	0.80755	undirected	NA	NA
LOC101206533	LOC105434410	0.807428	undirected	NA	NA
LOC101208315	LOC101219927	0.807412	undirected	NA	NA
LOC101209088	LOC101214972	0.807401	undirected	NA	NA
LOC101207271	LOC101208176	0.807391	undirected	NA	NA
LOC101206444	LOC101216114	0.807313	undirected	NA	NA
LOC101213168	LOC101207968	0.807271	undirected	NA	NA
RPL5	LOC101204269	0.807256	undirected	NA	NA
LOC101217104	LOC101213286	0.80721	undirected	NA	NA
LOC101209088	LOC101217686	0.807187	undirected	NA	NA
LOC101218226	LOC101205199	0.807126	undirected	NA	NA
LOC101212211	LOC101203257	0.807106	undirected	NA	NA
LOC101209393	LOC101218701	0.807089	undirected	NA	NA
LOC101208315	LOC101213988	0.807043	undirected	NA	NA
LOC101219927	LOC101222584	0.807036	undirected	NA	NA
LOC101220412	LOC101210257	0.806996	undirected	NA	NA
LOC101207271	LOC101203257	0.806989	undirected	NA	NA
LOC101218226	LOC101221612	0.806987	undirected	NA	NA
LOC101222977	LOC105436293	0.806927	undirected	NA	NA
LOC101223214	LOC101221117	0.806895	undirected	NA	NA
LOC101209436	LOC101208536	0.806847	undirected	NA	NA
LOC101223086	LOC101213044	0.806822	undirected	NA	NA
LOC101215317	LOC101203477	0.806799	undirected	NA	NA
LOC101220542	LOC101214887	0.80667	undirected	NA	NA
LOC101223231	LOC101213988	0.806632	undirected	NA	NA
LOC101203239	LOC101207952	0.806562	undirected	NA	NA
LOC101216223	LOC101222939	0.80655	undirected	NA	NA
LOC101218660	LOC101209916	0.806542	undirected	NA	NA
LOC101218660	LOC101222822	0.80653	undirected	NA	NA
LOC101214225	LOC101221537	0.806519	undirected	NA	NA
LOC101203706	LOC101207271	0.806499	undirected	NA	NA
LOC101207271	LOC101202839	0.80648	undirected	NA	NA
LOC101221450	LOC101217283	0.806458	undirected	NA	NA
LOC101220405	LOC105435467	0.806406	undirected	NA	NA
LOC101216114	LOC101221537	0.806383	undirected	NA	NA
LOC105436293	LOC101204269	0.80634	undirected	NA	NA
LOC101206351	LOC101207908	0.806303	undirected	NA	NA
LOC101208040	LOC101214548	0.806302	undirected	NA	NA
LOC101209436	LOC101205199	0.806297	undirected	NA	NA
LOC101214304	LOC101214972	0.806281	undirected	NA	NA
EF1	LOC101203239	0.806279	undirected	NA	NA
LOC101203484	LOC101223182	0.806267	undirected	NA	NA
LOC101203706	LOC101210515	0.806261	undirected	NA	NA
LOC101209393	LOC101202981	0.806233	undirected	NA	NA
LOC101223182	LOC101213568	0.806196	undirected	NA	NA
LOC101205918	LOC101216809	0.806143	undirected	NA	NA
LOC101203706	LOC101203239	0.806112	undirected	NA	NA
LOC101223231	LOC101221208	0.806081	undirected	NA	NA
LOC101212211	LOC101208982	0.806024	undirected	NA	NA
LOC101208886	LOC101203149	0.806007	undirected	NA	NA
LOC101217346	LOC101203477	0.806004	undirected	NA	NA
LOC101215650	LOC101219927	0.805974	undirected	NA	NA
LOC101209088	LOC101208315	0.805902	undirected	NA	NA
LOC101206762	LOC101213988	0.805855	undirected	NA	NA
LOC101207952	LOC101204269	0.805837	undirected	NA	NA
LOC101207271	LOC101217711	0.805792	undirected	NA	NA
LOC101208937	LOC101205199	0.805765	undirected	NA	NA
LOC101203706	LOC101214548	0.805757	undirected	NA	NA
LOC101222897	LOC101208227	0.805733	undirected	NA	NA
LOC101203563	LOC101221537	0.805731	undirected	NA	NA
RPL5	LOC101222977	0.805683	undirected	NA	NA
LOC101213553	LOC101213168	0.805665	undirected	NA	NA
LOC101207271	LOC101216140	0.805622	undirected	NA	NA
LOC101203239	LOC101213044	0.805562	undirected	NA	NA
LOC101212211	LOC101209916	0.8055	undirected	NA	NA
LOC101203563	LOC101223231	0.805458	undirected	NA	NA
LOC101218701	LOC101202839	0.805443	undirected	NA	NA
LOC101213836	LOC101209916	0.805439	undirected	NA	NA
LOC101217283	LOC101207968	0.805402	undirected	NA	NA
LOC101220854	LOC101206541	0.805389	undirected	NA	NA
LOC101207556	LOC101213502	0.805372	undirected	NA	NA
LOC101203885	LOC101220228	0.805355	undirected	NA	NA
LOC101212017	LOC101218026	0.805259	undirected	NA	NA
LOC101217711	LOC101204220	0.805221	undirected	NA	NA
LOC101214304	LOC101207271	0.805219	undirected	NA	NA
LOC101203563	LOC101218026	0.805065	undirected	NA	NA
LOC101207271	LOC101208536	0.805013	undirected	NA	NA
LOC101221487	LOC105436293	0.80495	undirected	NA	NA
RPL5	LOC101210257	0.804944	undirected	NA	NA
LOC101215317	LOC101211668	0.80492	undirected	NA	NA
LOC101223182	LOC101203257	0.804858	undirected	NA	NA
LOC101211125	LOC101222059	0.804796	undirected	NA	NA
LOC101206541	LOC101213525	0.804775	undirected	NA	NA
LOC101205570	LOC101207596	0.804744	undirected	NA	NA
RPL5	LOC101213836	0.804674	undirected	NA	NA
LOC101221208	LOC101217854	0.80467	undirected	NA	NA
LOC101209393	LOC101223182	0.804657	undirected	NA	NA
LOC101214225	LOC101221208	0.804649	undirected	NA	NA
LOC101217346	LOC101210257	0.804545	undirected	NA	NA
LOC101213836	LOC101213168	0.804536	undirected	NA	NA
LOC101209088	LOC101218399	0.804508	undirected	NA	NA
LOC101209393	LOC101207231	0.804468	undirected	NA	NA
LOC101222977	LOC101222584	0.804365	undirected	NA	NA
LOC101213568	LOC101222897	0.804328	undirected	NA	NA
LOC101204829	LOC101214141	0.804321	undirected	NA	NA
LOC101215199	LOC101207355	0.804288	undirected	NA	NA
LOC101208315	LOC101206866	0.80427	undirected	NA	NA
LOC101204380	LOC101214887	0.804246	undirected	NA	NA
LOC101212211	LOC101222365	0.804241	undirected	NA	NA
LOC101217686	LOC101202839	0.804241	undirected	NA	NA
LOC101223086	LOC101214141	0.804234	undirected	NA	NA
LOC101221537	LOC101213553	0.80416	undirected	NA	NA
LOC101216114	LOC101205570	0.804141	undirected	NA	NA
LOC101218399	LOC101222365	0.804124	undirected	NA	NA
LOC101215535	LOC101222403	0.804092	undirected	NA	NA
LOC101206455	LOC101212211	0.804088	undirected	NA	NA
LOC101217346	LOC101217104	0.804052	undirected	NA	NA
LOC101222822	LOC101207908	0.804015	undirected	NA	NA
LOC101216482	LOC101207608	0.803977	undirected	NA	NA
LOC101208176	LOC101222697	0.803971	undirected	NA	NA
LOC101211495	LOC101217990	0.803882	undirected	NA	NA
LOC101207271	LOC101213836	0.803864	undirected	NA	NA
LOC101218399	LOC101203909	0.803758	undirected	NA	NA
LOC101216713	LOC101218660	0.803749	undirected	NA	NA
LOC101209436	LOC101217854	0.803639	undirected	NA	NA
LOC101217188	LOC101206541	0.803634	undirected	NA	NA
LOC101216713	LOC101214141	0.80361	undirected	NA	NA
LOC101206455	LOC101206069	0.80361	undirected	NA	NA
LOC101215650	LOC101207596	0.80356	undirected	NA	NA
LOC101203257	LOC101207231	0.803541	undirected	NA	NA
LOC101205900	LOC101217990	0.803525	undirected	NA	NA
LOC101223182	LOC101208982	0.803489	undirected	NA	NA
LOC101216990	LOC101211495	0.803481	undirected	NA	NA
LOC101220542	LOC101222744	0.803461	undirected	NA	NA
LOC101205570	LOC101206533	0.803413	undirected	NA	NA
LOC101207271	LOC101207596	0.803374	undirected	NA	NA
LOC101203563	LOC101206762	0.803364	undirected	NA	NA
LOC101221771	LOC101203257	0.803355	undirected	NA	NA
LOC101223086	LOC101217686	0.803299	undirected	NA	NA
LOC101203563	LOC101221208	0.803298	undirected	NA	NA
LOC101207596	LOC101213568	0.803279	undirected	NA	NA
LOC101222977	LOC101206533	0.803272	undirected	NA	NA
LOC101214080	LOC101214972	0.803271	undirected	NA	NA
LOC101210515	LOC101213836	0.803169	undirected	NA	NA
LOC101209088	LOC101210515	0.803068	undirected	NA	NA
LOC101206444	LOC101217686	0.803022	undirected	NA	NA
LOC101223055	LOC101213144	0.802928	undirected	NA	NA
LOC101216482	LOC101222939	0.802915	undirected	NA	NA
LOC101213836	LOC101217711	0.802905	undirected	NA	NA
LOC101208315	LOC101211235	0.802825	undirected	NA	NA
LOC101213836	LOC101202935	0.802817	undirected	NA	NA
LOC101215199	LOC101213484	0.802806	undirected	NA	NA
LOC101223214	LOC101215283	0.802804	undirected	NA	NA
LOC101216713	LOC101209626	0.802768	undirected	NA	NA
LOC101221487	LOC101221208	0.802706	undirected	NA	NA
LOC101206455	LOC105436293	0.802651	undirected	NA	NA
LOC101219313	LOC101217854	0.802614	undirected	NA	NA
LOC101221487	LOC101209626	0.802584	undirected	NA	NA
LOC101221487	LOC101216990	0.802544	undirected	NA	NA
LOC101209626	LOC101213568	0.802511	undirected	NA	NA
RPL5	LOC101207608	0.802456	undirected	NA	NA
LOC101210535	LOC101222584	0.80238	undirected	NA	NA
LOC101218226	LOC101213164	0.80234	undirected	NA	NA
LOC101207952	LOC101204380	0.802265	undirected	NA	NA
LOC101222897	LOC101213988	0.802249	undirected	NA	NA
LOC101211328	LOC101206351	0.802229	undirected	NA	NA
LOC101213502	LOC101205192	0.802171	undirected	NA	NA
LOC101203706	LOC101221771	0.802145	undirected	NA	NA
LOC101214141	LOC101209436	0.802132	undirected	NA	NA
LOC101218399	LOC101220020	0.802068	undirected	NA	NA
LOC101222977	LOC101219927	0.802058	undirected	NA	NA
LOC101217544	LOC101212211	0.802036	undirected	NA	NA
LOC101203239	LOC101206762	0.802026	undirected	NA	NA
LOC101205193	LOC101216114	0.802025	undirected	NA	NA
LOC101205618	LOC101215010	0.80195	undirected	NA	NA
LOC101216899	LOC101206533	0.801949	undirected	NA	NA
LOC101206533	LOC101208536	0.801947	undirected	NA	NA
LOC101221537	LOC101207848	0.801874	undirected	NA	NA
LOC101206670	LOC101220020	0.801849	undirected	NA	NA
EF1	LOC101208886	0.801848	undirected	NA	NA
LOC101206866	LOC101213286	0.801794	undirected	NA	NA
LOC101203239	LOC101211125	0.801741	undirected	NA	NA
LOC101216713	LOC101205199	0.801698	undirected	NA	NA
LOC101210515	LOC101219927	0.801689	undirected	NA	NA
LOC101204220	LOC101207968	0.801501	undirected	NA	NA
LOC101203563	LOC101213836	0.801433	undirected	NA	NA
LOC101220073	LOC101205192	0.801425	undirected	NA	NA
LOC101220981	LOC101208227	0.801415	undirected	NA	NA
LOC101206444	LOC101211495	0.801389	undirected	NA	NA
LOC101206455	LOC101211495	0.801326	undirected	NA	NA
LOC101206069	LOC101203909	0.801287	undirected	NA	NA
LOC101208176	LOC101203257	0.801275	undirected	NA	NA
LOC101209088	LOC101216990	0.801195	undirected	NA	NA
LOC101223182	LOC101220228	0.801182	undirected	NA	NA
LOC101208040	LOC101203706	0.801163	undirected	NA	NA
LOC101220020	LOC101223231	0.801131	undirected	NA	NA
LOC101203239	LOC101221771	0.801116	undirected	NA	NA
LOC101203706	LOC101207952	0.801097	undirected	NA	NA
LOC101215650	LOC101213044	0.801069	undirected	NA	NA
LOC101216114	LOC101210515	0.801041	undirected	NA	NA
LOC101220854	LOC101209806	0.801033	undirected	NA	NA
LOC101208937	LOC101223055	0.801018	undirected	NA	NA
LOC101214304	LOC101208176	0.801018	undirected	NA	NA
LOC101205193	LOC101222365	0.80101	undirected	NA	NA
LOC101211495	LOC101222939	0.800894	undirected	NA	NA
LOC101222977	LOC101203909	0.800862	undirected	NA	NA
LOC101203706	LOC101216223	0.800861	undirected	NA	NA
LOC101216482	LOC101214080	0.800847	undirected	NA	NA
LOC101207608	LOC101213988	0.800847	undirected	NA	NA
LOC101221771	LOC101203477	0.800805	undirected	NA	NA
LOC101221947	LOC101213568	0.800664	undirected	NA	NA
LOC101221947	LOC101222897	0.800629	undirected	NA	NA
LOC101207271	LOC101219927	0.800616	undirected	NA	NA
LOC101221771	LOC101213164	0.800584	undirected	NA	NA
LOC101208982	LOC105434410	0.800449	undirected	NA	NA
LOC101217104	LOC101216036	0.800431	undirected	NA	NA
LOC101206269	LOC101203257	0.800424	undirected	NA	NA
LOC101214304	LOC101202839	0.800418	undirected	NA	NA
LOC101208315	LOC101210535	0.800406	undirected	NA	NA
LOC101216482	LOC101222822	0.800337	undirected	NA	NA
LOC101209393	LOC101221450	0.800327	undirected	NA	NA
LOC101211328	LOC101215317	0.800274	undirected	NA	NA
LOC101203239	LOC101203257	0.800189	undirected	NA	NA
LOC101218399	LOC101206069	0.800158	undirected	NA	NA
RPL5	LOC101217686	0.800158	undirected	NA	NA
LOC101213544	LOC101208536	0.800125	undirected	NA	NA
LOC101214141	LOC101202839	0.800086	undirected	NA	NA
LOC101216899	LOC101213544	0.800061	undirected	NA	NA
LOC101216482	LOC101207355	0.800033	undirected	NA	NA
LOC101214141	LOC101206762	0.799936	undirected	NA	NA
LOC101216482	LOC101216809	0.799888	undirected	NA	NA
LOC101223182	LOC105436293	0.799872	undirected	NA	NA
LOC101205193	LOC101218026	0.799868	undirected	NA	NA
LOC101220405	LOC101208088	0.799851	undirected	NA	NA
LOC101221612	LOC101206762	0.79978	undirected	NA	NA
LOC101219313	LOC101202867	0.799749	undirected	NA	NA
LOC101218660	LOC101212017	0.799739	undirected	NA	NA
LOC101208886	LOC101211860	0.79971	undirected	NA	NA
LOC101223231	LOC101207848	0.799705	undirected	NA	NA
LOC101220405	LOC101216036	0.799657	undirected	NA	NA
LOC101216990	LOC101206069	0.79951	undirected	NA	NA
LOC101206670	LOC101209626	0.799482	undirected	NA	NA
LOC101218660	LOC101214090	0.799445	undirected	NA	NA
LOC101214304	LOC101217809	0.799365	undirected	NA	NA
LOC101221537	LOC105434410	0.799347	undirected	NA	NA
LOC101213044	LOC101206762	0.799319	undirected	NA	NA
LOC101210257	LOC101214887	0.799263	undirected	NA	NA
LOC101209393	LOC101214972	0.799257	undirected	NA	NA
LOC101214141	LOC101204269	0.799215	undirected	NA	NA
LOC101207952	LOC101220412	0.799204	undirected	NA	NA
LOC101223182	LOC101205199	0.799172	undirected	NA	NA
CSP0	LOC101221575	0.79914	undirected	NA	NA
LOC101206533	LOC101213044	0.799125	undirected	NA	NA
LOC101207952	LOC101210257	0.799118	undirected	NA	NA
LOC101213836	LOC101209776	0.799076	undirected	NA	NA
LOC101221487	LOC101219313	0.799006	undirected	NA	NA
LOC101216899	LOC101208536	0.798999	undirected	NA	NA
LOC101219313	LOC101223182	0.798953	undirected	NA	NA
LOC101221877	LOC101217198	0.798874	undirected	NA	NA
LOC101222697	LOC101217188	0.798825	undirected	NA	NA
LOC101211235	LOC101217854	0.798822	undirected	NA	NA
LOC101222977	LOC101215650	0.798686	undirected	NA	NA
LOC101217544	LOC101221450	0.798684	undirected	NA	NA
LOC101223231	LOC101216140	0.798636	undirected	NA	NA
CSP0	LOC101222697	0.798622	undirected	NA	NA
LOC101216713	LOC101216482	0.798595	undirected	NA	NA
LOC101206444	LOC101217711	0.798546	undirected	NA	NA
LOC101207271	LOC101221208	0.798481	undirected	NA	NA
LOC101223182	LOC101207355	0.798472	undirected	NA	NA
LOC101214304	LOC101213765	0.798427	undirected	NA	NA
LOC101203616	LOC101216140	0.798359	undirected	NA	NA
LOC101211125	LOC101209916	0.798351	undirected	NA	NA
LOC101221947	LOC101222365	0.79835	undirected	NA	NA
LOC101214063	LOC101219592	0.798325	undirected	NA	NA
LOC101211356	LOC101215828	0.798277	undirected	NA	NA
LOC101214548	LOC101213544	0.798274	undirected	NA	NA
LOC101216482	LOC101217346	0.798229	undirected	NA	NA
LOC101221208	LOC101220073	0.798218	undirected	NA	NA
LOC101213286	LOC101214671	0.798202	undirected	NA	NA
LOC101216114	LOC101212336	0.798157	undirected	NA	NA
LOC101204140	LOC101207231	0.798082	undirected	NA	NA
LOC101206670	LOC101214080	0.798032	undirected	NA	NA
LOC101208315	LOC101220412	0.797974	undirected	NA	NA
LOC101213502	LOC101203362	0.797939	undirected	NA	NA
LOC101214304	LOC101206455	0.797845	undirected	NA	NA
LOC101203706	LOC101206533	0.797819	undirected	NA	NA
LOC101222977	LOC101213836	0.797814	undirected	NA	NA
LOC101212892	LOC101217193	0.797785	undirected	NA	NA
LOC101214304	LOC101204269	0.797727	undirected	NA	NA
LOC101208315	LOC101206444	0.797724	undirected	NA	NA
LOC101208315	LOC101202839	0.797663	undirected	NA	NA
LOC101218660	LOC101210515	0.797616	undirected	NA	NA
LOC101216809	LOC101206762	0.797553	undirected	NA	NA
LOC101209436	LOC105434410	0.797546	undirected	NA	NA
LOC101212017	LOC101208937	0.797474	undirected	NA	NA
LOC101208315	LOC101216140	0.797469	undirected	NA	NA
LOC101203239	LOC101217809	0.7974	undirected	NA	NA
LOC101206670	LOC101223231	0.797342	undirected	NA	NA
LOC101217544	LOC101209393	0.797224	undirected	NA	NA
LOC101203706	LOC101214080	0.797188	undirected	NA	NA
LOC101208040	LOC101207608	0.797156	undirected	NA	NA
LOC101209088	LOC101212088	0.797148	undirected	NA	NA
LOC101218399	LOC101219313	0.797146	undirected	NA	NA
LOC101214304	LOC101205570	0.797128	undirected	NA	NA
LOC101206455	LOC101220228	0.79702	undirected	NA	NA
LOC101217544	LOC101217711	0.79699	undirected	NA	NA
LOC101204269	LOC105434410	0.79692	undirected	NA	NA
LOC101212017	LOC101222939	0.796906	undirected	NA	NA
LOC101207271	LOC101211125	0.796903	undirected	NA	NA
LOC101214612	LOC101203257	0.796788	undirected	NA	NA
LOC101214063	LOC101208227	0.796734	undirected	NA	NA
LOC101203563	LOC101218701	0.796658	undirected	NA	NA
LOC101213836	LOC101209436	0.796651	undirected	NA	NA
LOC101202839	LOC101202867	0.796647	undirected	NA	NA
LOC101214080	LOC101217686	0.796633	undirected	NA	NA
LOC101215650	LOC101216140	0.796598	undirected	NA	NA
LOC101202839	LOC101213044	0.796586	undirected	NA	NA
LOC101203484	LOC101209916	0.796538	undirected	NA	NA
LOC101204220	LOC101205756	0.796531	undirected	NA	NA
LOC101211356	LOC101207687	0.796526	undirected	NA	NA
LOC101212211	LOC101221771	0.796513	undirected	NA	NA
LOC101221947	LOC101216482	0.796486	undirected	NA	NA
LOC101208040	LOC101202839	0.796464	undirected	NA	NA
LOC101221947	LOC101214080	0.796403	undirected	NA	NA
LOC101214304	LOC101207355	0.796319	undirected	NA	NA
LOC101216713	LOC101213144	0.7963	undirected	NA	NA
LOC101217188	LOC101213065	0.796263	undirected	NA	NA
LOC101214304	LOC101217711	0.796259	undirected	NA	NA
LOC101203563	LOC101207848	0.796219	undirected	NA	NA
LOC101218399	LOC101206533	0.796207	undirected	NA	NA
LOC101218399	LOC101207355	0.796197	undirected	NA	NA
LOC101210515	LOC101220228	0.796185	undirected	NA	NA
LOC101217346	LOC101221771	0.796168	undirected	NA	NA
LOC101203706	LOC101209626	0.796096	undirected	NA	NA
LOC101220542	LOC101210000	0.796087	undirected	NA	NA
LOC101204269	LOC101213988	0.796079	undirected	NA	NA
LOC101203706	LOC101213988	0.796077	undirected	NA	NA
LOC101208040	LOC101204829	0.796027	undirected	NA	NA
LOC101206069	LOC101214972	0.796014	undirected	NA	NA
LOC101208315	LOC101219886	0.796001	undirected	NA	NA
LOC101218660	LOC101207968	0.795998	undirected	NA	NA
LOC101217544	LOC101218701	0.795979	undirected	NA	NA
LOC101216899	LOC101222365	0.795979	undirected	NA	NA
LOC101215650	LOC101202867	0.795875	undirected	NA	NA
LOC101207952	LOC101205957	0.795843	undirected	NA	NA
LOC101218660	LOC101220854	0.795827	undirected	NA	NA
LOC105436293	LOC101206533	0.795744	undirected	NA	NA
LOC101203257	LOC101213568	0.795705	undirected	NA	NA
LOC101213484	LOC101220228	0.795645	undirected	NA	NA
LOC101203563	LOC101222977	0.795566	undirected	NA	NA
LOC101208937	LOC101213144	0.795486	undirected	NA	NA
LOC101210515	LOC101208176	0.795486	undirected	NA	NA
LOC101205193	LOC101209393	0.795452	undirected	NA	NA
LOC101212173	LOC101209128	0.795445	undirected	NA	NA
LOC101217346	LOC101208227	0.795318	undirected	NA	NA
LOC101216899	LOC101202867	0.795256	undirected	NA	NA
LOC101203885	LOC101214090	0.795218	undirected	NA	NA
LOC101222365	LOC101213568	0.795178	undirected	NA	NA
LOC101213553	LOC101209776	0.795171	undirected	NA	NA
LOC101208040	LOC101206455	0.795163	undirected	NA	NA
LOC101219313	LOC101221208	0.795052	undirected	NA	NA
LOC101203706	LOC101221208	0.794963	undirected	NA	NA
LOC101216482	LOC101216223	0.794886	undirected	NA	NA
LOC101203909	LOC101210257	0.794844	undirected	NA	NA
LOC101207271	LOC101209776	0.794825	undirected	NA	NA
LOC101212017	LOC101207608	0.794794	undirected	NA	NA
RPL5	LOC101206866	0.794788	undirected	NA	NA
LOC101216482	LOC101216899	0.794772	undirected	NA	NA
LOC101207271	LOC101203484	0.79475	undirected	NA	NA
LOC101218660	LOC101216990	0.794743	undirected	NA	NA
LOC101203706	LOC101219886	0.794665	undirected	NA	NA
LOC101206455	LOC101219313	0.794656	undirected	NA	NA
LOC101210515	LOC101213568	0.794631	undirected	NA	NA
LOC101221487	LOC101203885	0.794606	undirected	NA	NA
LOC101214304	LOC101221450	0.794586	undirected	NA	NA
LOC101212211	LOC101211125	0.79447	undirected	NA	NA
LOC101211125	LOC101205199	0.794461	undirected	NA	NA
LOC101206444	LOC101222365	0.794455	undirected	NA	NA
LOC101207908	LOC101213065	0.794401	undirected	NA	NA
LOC101204269	LOC101220073	0.794393	undirected	NA	NA
LOC105436293	LOC101220228	0.794393	undirected	NA	NA
LOC101210515	LOC101219313	0.794358	undirected	NA	NA
LOC101216990	LOC101216114	0.794318	undirected	NA	NA
LOC101223214	LOC101213502	0.794242	undirected	NA	NA
LOC101221537	LOC101208536	0.794199	undirected	NA	NA
LOC101216482	LOC101209776	0.794191	undirected	NA	NA
LOC101215283	LOC101210535	0.794034	undirected	NA	NA
LOC101221771	LOC101220412	0.794001	undirected	NA	NA
LOC101223086	LOC101210607	0.793941	undirected	NA	NA
LOC101212211	LOC101213544	0.793913	undirected	NA	NA
LOC101208315	LOC101208982	0.793908	undirected	NA	NA
LOC101213044	LOC101209776	0.793897	undirected	NA	NA
LOC101214141	LOC101204220	0.793887	undirected	NA	NA
LOC101213836	LOC101208176	0.793858	undirected	NA	NA
LOC101208937	LOC101206312	0.793853	undirected	NA	NA
LOC101216114	LOC101204380	0.793841	undirected	NA	NA
LOC101203239	LOC101214548	0.793838	undirected	NA	NA
LOC101213484	LOC101213765	0.793811	undirected	NA	NA
LOC101205918	LOC101220412	0.793768	undirected	NA	NA
LOC101214080	LOC101212211	0.793736	undirected	NA	NA
LOC101214304	LOC101218701	0.793736	undirected	NA	NA
LOC101206444	LOC101207608	0.793638	undirected	NA	NA
LOC101213044	LOC101213988	0.793558	undirected	NA	NA
LOC101216899	LOC101220038	0.793517	undirected	NA	NA
LOC101221771	LOC101210000	0.793512	undirected	NA	NA
LOC101203239	LOC101216140	0.79348	undirected	NA	NA
LOC101206444	LOC101219927	0.79337	undirected	NA	NA
LOC101203484	LOC101221771	0.793352	undirected	NA	NA
LOC101207908	LOC101217188	0.79335	undirected	NA	NA
LOC101217544	LOC101202839	0.793305	undirected	NA	NA
LOC101219313	LOC101207355	0.793258	undirected	NA	NA
LOC101219927	LOC101204380	0.793246	undirected	NA	NA
LOC101209436	LOC101202867	0.793243	undirected	NA	NA
LOC101222977	LOC101208536	0.793242	undirected	NA	NA
LOC101213044	LOC101222939	0.793188	undirected	NA	NA
LOC101215535	LOC101222584	0.793115	undirected	NA	NA
LOC101216021	LOC101207687	0.792956	undirected	NA	NA
LOC101217346	LOC101218226	0.792949	undirected	NA	NA
LOC101221771	LOC101209128	0.792937	undirected	NA	NA
LOC101208315	LOC101223086	0.792915	undirected	NA	NA
LOC101210515	LOC101217854	0.792783	undirected	NA	NA
LOC101218399	LOC101202867	0.792763	undirected	NA	NA
LOC101206069	LOC101222977	0.792722	undirected	NA	NA
LOC101208315	LOC101213836	0.792699	undirected	NA	NA
LOC101223231	LOC101203257	0.792671	undirected	NA	NA
LOC101204220	LOC101203909	0.792652	undirected	NA	NA
LOC101218701	LOC101206533	0.792647	undirected	NA	NA
LOC101203909	LOC101203257	0.792564	undirected	NA	NA
RPL5	LOC101222822	0.792561	undirected	NA	NA
LOC101221771	LOC101203909	0.792554	undirected	NA	NA
LOC101208937	LOC101207248	0.79244	undirected	NA	NA
LOC101207164	LOC101222403	0.792424	undirected	NA	NA
LOC101206455	LOC101209393	0.792419	undirected	NA	NA
LOC101223086	LOC105436293	0.792342	undirected	NA	NA
LOC101206455	LOC101203706	0.79231	undirected	NA	NA
LOC101211125	LOC101216029	0.792291	undirected	NA	NA
LOC101216114	LOC101209436	0.792193	undirected	NA	NA
LOC101213765	LOC101209916	0.792118	undirected	NA	NA
LOC101206444	LOC101203706	0.792008	undirected	NA	NA
LOC101207952	LOC101210000	0.791997	undirected	NA	NA
LOC101207271	LOC101207968	0.791973	undirected	NA	NA
LOC101209626	LOC101202867	0.791963	undirected	NA	NA
LOC101203706	LOC101208982	0.791917	undirected	NA	NA
LOC101221487	LOC101217283	0.791917	undirected	NA	NA
LOC101208982	LOC101207355	0.791824	undirected	NA	NA
LOC101212336	LOC101214548	0.791817	undirected	NA	NA
LOC101214225	LOC101202839	0.791757	undirected	NA	NA
LOC101208315	LOC101222365	0.791745	undirected	NA	NA
LOC101211328	LOC101203909	0.791733	undirected	NA	NA
LOC101214548	LOC101204269	0.791686	undirected	NA	NA
LOC101207968	LOC101220038	0.791662	undirected	NA	NA
LOC101218399	LOC101208315	0.791594	undirected	NA	NA
LOC101205193	LOC101221947	0.791525	undirected	NA	NA
LOC101218660	LOC101211328	0.791522	undirected	NA	NA
LOC101215317	LOC101222059	0.79151	undirected	NA	NA
LOC101210515	LOC101214548	0.791382	undirected	NA	NA
LOC101221947	LOC101217854	0.791359	undirected	NA	NA
LOC101217686	LOC101218701	0.791351	undirected	NA	NA
LOC101221537	LOC105436293	0.791349	undirected	NA	NA
LOC101222365	LOC101205570	0.791348	undirected	NA	NA
LOC101210257	LOC101204380	0.791339	undirected	NA	NA
LOC101213765	LOC101204220	0.791262	undirected	NA	NA
LOC101207271	LOC101214548	0.791116	undirected	NA	NA
LOC101222365	LOC101220073	0.791074	undirected	NA	NA
LOC101207952	LOC101213544	0.791049	undirected	NA	NA
LOC101216223	LOC101222059	0.791036	undirected	NA	NA
LOC101208040	LOC101216899	0.791035	undirected	NA	NA
LOC101214304	LOC101209916	0.791029	undirected	NA	NA
LOC101205193	LOC101203885	0.790965	undirected	NA	NA
LOC101216140	LOC101208536	0.790868	undirected	NA	NA
LOC101214080	LOC101212088	0.79081	undirected	NA	NA
LOC101218399	LOC101209626	0.790808	undirected	NA	NA
LOC101216114	LOC101202867	0.790753	undirected	NA	NA
LOC101221208	LOC101205192	0.790728	undirected	NA	NA
LOC101212336	LOC101221208	0.790682	undirected	NA	NA
LOC101211495	LOC101211648	0.790657	undirected	NA	NA
LOC101208886	LOC101216223	0.790634	undirected	NA	NA
LOC101207608	LOC101209139	0.790627	undirected	NA	NA
LOC101219927	LOC105434410	0.790621	undirected	NA	NA
LOC101203239	LOC101222939	0.790593	undirected	NA	NA
LOC101213836	LOC101205199	0.790544	undirected	NA	NA
LOC101223231	LOC101202839	0.790544	undirected	NA	NA
LOC101222977	LOC105434410	0.790464	undirected	NA	NA
LOC101210515	LOC101214225	0.790333	undirected	NA	NA
LOC101220228	LOC101209916	0.790313	undirected	NA	NA
LOC101208040	LOC101218701	0.790281	undirected	NA	NA
LOC101212211	LOC101219927	0.790217	undirected	NA	NA
LOC101204269	LOC101203909	0.790126	undirected	NA	NA
LOC101216713	LOC101220038	0.790017	undirected	NA	NA
LOC101217686	LOC101207355	0.790016	undirected	NA	NA
CSP0	LOC101203885	0.790012	undirected	NA	NA
LOC101204220	LOC101206269	0.789967	undirected	NA	NA
LOC101206533	LOC101204380	0.789948	undirected	NA	NA
LOC101206069	LOC101219313	0.789847	undirected	NA	NA
LOC101217711	LOC101215650	0.789805	undirected	NA	NA
LOC101209776	LOC101204598	0.789793	undirected	NA	NA
LOC101209916	LOC101206762	0.789781	undirected	NA	NA
LOC101207608	LOC101203909	0.789758	undirected	NA	NA
LOC101213502	LOC101210535	0.789753	undirected	NA	NA
LOC101217854	LOC101205957	0.789744	undirected	NA	NA
LOC101206444	LOC101209436	0.7897	undirected	NA	NA
LOC101208040	LOC101214972	0.789696	undirected	NA	NA
LOC101212017	LOC101211648	0.789693	undirected	NA	NA
LOC101216809	LOC101219886	0.78968	undirected	NA	NA
LOC101216990	LOC101219313	0.789567	undirected	NA	NA
LOC101206455	LOC101213988	0.789566	undirected	NA	NA
LOC101215650	LOC101203909	0.789466	undirected	NA	NA
LOC101203706	LOC101217104	0.789459	undirected	NA	NA
LOC101206122	LOC101221575	0.789446	undirected	NA	NA
LOC101216713	LOC101216990	0.789444	undirected	NA	NA
LOC101207271	LOC101214225	0.789435	undirected	NA	NA
LOC101215650	LOC101213988	0.789416	undirected	NA	NA
LOC101202981	LOC101213568	0.789416	undirected	NA	NA
LOC101221487	LOC101214972	0.789299	undirected	NA	NA
LOC101203706	LOC101217809	0.789281	undirected	NA	NA
LOC101208040	LOC101212211	0.789246	undirected	NA	NA
LOC101218660	LOC101211125	0.789216	undirected	NA	NA
LOC101217346	LOC101222059	0.789171	undirected	NA	NA
LOC101222739	LOC101214080	0.789164	undirected	NA	NA
LOC101208315	LOC101204140	0.78915	undirected	NA	NA
LOC101217686	LOC101223182	0.789144	undirected	NA	NA
LOC101215317	LOC101206762	0.789132	undirected	NA	NA
LOC101221487	LOC101217686	0.789092	undirected	NA	NA
LOC101220405	LOC101211125	0.78908	undirected	NA	NA
LOC101202839	LOC101222584	0.789062	undirected	NA	NA
LOC101207608	LOC101213765	0.789012	undirected	NA	NA
LOC101218701	LOC101204140	0.788961	undirected	NA	NA
LOC101203299	LOC101219700	0.788947	undirected	NA	NA
LOC101207271	LOC101213553	0.788939	undirected	NA	NA
LOC101221487	LOC101212088	0.788938	undirected	NA	NA
LOC101217711	LOC101207968	0.788936	undirected	NA	NA
LOC101221487	LOC101211495	0.788883	undirected	NA	NA
LOC101220412	LOC105435495	0.788754	undirected	NA	NA
LOC101208040	LOC101217809	0.788749	undirected	NA	NA
LOC101203706	LOC101219313	0.788725	undirected	NA	NA
LOC101203563	LOC101208536	0.788669	undirected	NA	NA
LOC101217283	LOC101209776	0.788555	undirected	NA	NA
LOC101214141	LOC101206533	0.788537	undirected	NA	NA
LOC101219927	LOC101214972	0.788532	undirected	NA	NA
LOC101223231	LOC101207952	0.788501	undirected	NA	NA
LOC101220073	LOC101213544	0.788493	undirected	NA	NA
LOC101216990	LOC101217686	0.788432	undirected	NA	NA
LOC101207608	LOC101209916	0.788424	undirected	NA	NA
LOC101222365	LOC105434410	0.788421	undirected	NA	NA
LOC101212211	LOC101217686	0.788411	undirected	NA	NA
LOC101217346	LOC101222939	0.788382	undirected	NA	NA
LOC101208040	LOC101206762	0.788351	undirected	NA	NA
LOC101203909	LOC101213568	0.788283	undirected	NA	NA
LOC101203563	LOC101217809	0.788249	undirected	NA	NA
LOC101221487	LOC101216114	0.788235	undirected	NA	NA
LOC101208040	LOC101215650	0.788166	undirected	NA	NA
LOC101209393	LOC101214225	0.788124	undirected	NA	NA
LOC101209088	LOC101223182	0.788059	undirected	NA	NA
LOC101206069	LOC101202867	0.788051	undirected	NA	NA
LOC101210515	LOC101207968	0.788041	undirected	NA	NA
LOC101215317	LOC101207248	0.788001	undirected	NA	NA
LOC101217686	LOC101205570	0.787923	undirected	NA	NA
LOC101212413	LOC101212658	0.787871	undirected	NA	NA
LOC101203706	LOC101212088	0.787811	undirected	NA	NA
LOC101222365	LOC101222897	0.787783	undirected	NA	NA
LOC101204829	LOC105436293	0.787774	undirected	NA	NA
LOC101213544	LOC101213988	0.787755	undirected	NA	NA
LOC101208040	LOC101219313	0.787719	undirected	NA	NA
LOC101211125	LOC101221450	0.787673	undirected	NA	NA
LOC101209088	LOC101222365	0.78767	undirected	NA	NA
LOC101204269	LOC101213568	0.78766	undirected	NA	NA
LOC101209626	LOC101212088	0.787642	undirected	NA	NA
LOC101209088	LOC101213765	0.787598	undirected	NA	NA
LOC101216114	LOC101209626	0.787582	undirected	NA	NA
LOC101216114	LOC101207952	0.787548	undirected	NA	NA
LOC101216713	LOC101206455	0.78749	undirected	NA	NA
LOC101216482	LOC101204220	0.787466	undirected	NA	NA
LOC101220542	LOC101205192	0.787429	undirected	NA	NA
LOC101218660	LOC101213484	0.78739	undirected	NA	NA
LOC101221487	LOC101214548	0.787382	undirected	NA	NA
RPL5	LOC101202839	0.787306	undirected	NA	NA
LOC101208982	LOC101213044	0.787285	undirected	NA	NA
LOC101208536	LOC101202867	0.787262	undirected	NA	NA
LOC105434495	LOC101215283	0.787236	undirected	NA	NA
LOC101205193	LOC101223182	0.787218	undirected	NA	NA
LOC101208088	LOC101215283	0.787215	undirected	NA	NA
LOC101213286	LOC101204771	0.787185	undirected	NA	NA
LOC101221117	LOC101220542	0.787169	undirected	NA	NA
LOC101206762	LOC101216036	0.787133	undirected	NA	NA
LOC101221537	LOC101219927	0.787122	undirected	NA	NA
LOC101207908	LOC105434804	0.7871	undirected	NA	NA
LOC101218660	LOC101209626	0.787092	undirected	NA	NA
LOC101208315	LOC101211495	0.787019	undirected	NA	NA
LOC101219927	LOC101213044	0.787014	undirected	NA	NA
LOC101217544	LOC101209436	0.787014	undirected	NA	NA
LOC101204269	LOC101209916	0.786952	undirected	NA	NA
LOC105436293	LOC105434410	0.786951	undirected	NA	NA
LOC101203239	LOC101219313	0.786896	undirected	NA	NA
LOC101214141	LOC101215650	0.786877	undirected	NA	NA
LOC101213164	LOC101203257	0.786865	undirected	NA	NA
LOC101221537	LOC101220073	0.786862	undirected	NA	NA
LOC101216899	LOC101221208	0.786848	undirected	NA	NA
LOC101216990	LOC101214548	0.786845	undirected	NA	NA
LOC101203885	LOC101221450	0.786843	undirected	NA	NA
LOC101222822	LOC101206762	0.786828	undirected	NA	NA
LOC101215586	LOC101213065	0.78677	undirected	NA	NA
LOC101214548	LOC101202867	0.786768	undirected	NA	NA
LOC101211495	LOC101208176	0.786757	undirected	NA	NA
LOC101221487	LOC101213836	0.786745	undirected	NA	NA
LOC101223182	LOC101204220	0.786717	undirected	NA	NA
LOC101209088	LOC101212211	0.786699	undirected	NA	NA
LOC101214141	LOC101222939	0.786698	undirected	NA	NA
LOC101218660	LOC101206269	0.786667	undirected	NA	NA
RPL5	LOC101206533	0.786664	undirected	NA	NA
LOC101221208	LOC101210607	0.78666	undirected	NA	NA
LOC101207952	LOC101222897	0.786645	undirected	NA	NA
LOC101206455	LOC101222939	0.786642	undirected	NA	NA
LOC101207952	LOC101222584	0.786635	undirected	NA	NA
LOC101221117	LOC105434495	0.786525	undirected	NA	NA
LOC101207271	LOC101222561	0.786489	undirected	NA	NA
LOC101223086	LOC101213765	0.786436	undirected	NA	NA
LOC101214141	LOC101206351	0.78643	undirected	NA	NA
LOC101222695	LOC101208414	0.786414	undirected	NA	NA
LOC101205618	LOC101222697	0.786387	undirected	NA	NA
LOC101206533	LOC101219927	0.786343	undirected	NA	NA
LOC101221450	LOC101203257	0.786303	undirected	NA	NA
LOC101222977	LOC101222365	0.786243	undirected	NA	NA
LOC101205193	LOC101208982	0.786235	undirected	NA	NA
LOC101206533	LOC101210257	0.786234	undirected	NA	NA
LOC101217686	LOC101210607	0.786233	undirected	NA	NA
LOC101210515	LOC101209776	0.786228	undirected	NA	NA
LOC101221947	LOC101221208	0.7862	undirected	NA	NA
LOC101216482	LOC101202839	0.786151	undirected	NA	NA
LOC101213765	LOC101222939	0.786127	undirected	NA	NA
LOC101212017	LOC101217990	0.78604	undirected	NA	NA
LOC101203909	LOC101216140	0.786005	undirected	NA	NA
LOC101207271	LOC101212211	0.785985	undirected	NA	NA
LOC101216990	LOC101207608	0.785983	undirected	NA	NA
LOC101211495	LOC101207355	0.785882	undirected	NA	NA
LOC101205193	LOC101203706	0.785868	undirected	NA	NA
LOC101208495	LOC101208227	0.78583	undirected	NA	NA
LOC101217711	LOC101203909	0.785829	undirected	NA	NA
LOC101221208	LOC101219927	0.785819	undirected	NA	NA
LOC105435495	LOC101222059	0.785758	undirected	NA	NA
LOC101217854	LOC101207231	0.785752	undirected	NA	NA
LOC101203706	LOC101216809	0.785737	undirected	NA	NA
LOC101203563	LOC101208176	0.785732	undirected	NA	NA
LOC101203239	LOC101203563	0.785711	undirected	NA	NA
LOC101208315	LOC101207848	0.785621	undirected	NA	NA
LOC101213765	LOC101202935	0.785543	undirected	NA	NA
LOC101203563	LOC101202867	0.785494	undirected	NA	NA
LOC101214304	LOC101213544	0.785442	undirected	NA	NA
LOC101216713	LOC101207355	0.785441	undirected	NA	NA
LOC101222739	LOC101214225	0.785405	undirected	NA	NA
LOC101206455	LOC101209626	0.785388	undirected	NA	NA
LOC101217544	LOC101213836	0.785357	undirected	NA	NA
LOC101208040	LOC101223231	0.785327	undirected	NA	NA
LOC101211328	LOC101213164	0.785321	undirected	NA	NA
LOC101213836	LOC101213553	0.785319	undirected	NA	NA
EF1	LOC101207248	0.785311	undirected	NA	NA
LOC101207355	LOC101221450	0.78531	undirected	NA	NA
LOC101210535	LOC101216791	0.785292	undirected	NA	NA
LOC105436293	LOC101213765	0.785291	undirected	NA	NA
LOC101217544	LOC101223231	0.785251	undirected	NA	NA
LOC101223182	LOC101213836	0.785242	undirected	NA	NA
LOC101221947	LOC101217686	0.78523	undirected	NA	NA
LOC101217188	LOC101213525	0.785226	undirected	NA	NA
LOC101216809	LOC101214090	0.785222	undirected	NA	NA
LOC101216223	LOC101203909	0.785207	undirected	NA	NA
LOC101203909	LOC101209776	0.785188	undirected	NA	NA
LOC101204220	LOC101209916	0.785107	undirected	NA	NA
LOC101206444	LOC101212211	0.78509	undirected	NA	NA
LOC101208982	LOC101222977	0.785069	undirected	NA	NA
LOC101208315	LOC101205918	0.785066	undirected	NA	NA
LOC101216482	LOC101207848	0.78506	undirected	NA	NA
LOC101203885	LOC101213765	0.785048	undirected	NA	NA
LOC101206122	LOC101213251	0.784982	undirected	NA	NA
LOC101214548	LOC101214887	0.784943	undirected	NA	NA
LOC105436293	LOC101208536	0.78493	undirected	NA	NA
LOC101214080	LOC101209393	0.784905	undirected	NA	NA
LOC101216990	LOC101205570	0.784893	undirected	NA	NA
LOC101216809	LOC101215317	0.784893	undirected	NA	NA
LOC101205264	LOC101219886	0.78489	undirected	NA	NA
LOC101203239	LOC101205957	0.784828	undirected	NA	NA
LOC101213836	LOC101217854	0.784825	undirected	NA	NA
LOC101208176	LOC101203909	0.784807	undirected	NA	NA
LOC101203616	LOC101203257	0.784765	undirected	NA	NA
LOC101211235	LOC101205957	0.784752	undirected	NA	NA
LOC101212017	LOC101216482	0.784742	undirected	NA	NA
LOC101213040	LOC101214755	0.784671	undirected	NA	NA
LOC101217104	LOC101206762	0.784605	undirected	NA	NA
LOC101206670	LOC101215650	0.784589	undirected	NA	NA
LOC105434804	LOC101216036	0.784565	undirected	NA	NA
LOC101204829	LOC101213544	0.784533	undirected	NA	NA
LOC101204829	LOC101202867	0.784446	undirected	NA	NA
LOC101207271	LOC101205570	0.784406	undirected	NA	NA
LOC101218660	LOC101207848	0.784379	undirected	NA	NA
LOC101216713	LOC101222939	0.78436	undirected	NA	NA
LOC101209088	LOC101212336	0.784332	undirected	NA	NA
LOC101206069	LOC101213836	0.784294	undirected	NA	NA
[truncated: 12,468 more rows]

## Sheet: S3
Hub gene in network edge- brown .txt ranked by MCC method							Hub gene in network edge- magenta.txt ranked by MCC method							Hub gene in network edge- grey .txt ranked by MCC method
Rank	Name	Score					Rank	Name	Score					Rank	Name	Score
1	LOC105436293	8.45503e+103					1	LOC101222934	1036					1	LOC101207054	120

## Sheet: S4
ID	FDR	Entrez ID	Species	Gene Name										ID	FDR	Entrez ID	Species	Gene Name
6PGDH	1.91e-06	101206171	Cucumis sativus	6-phosphogluconate dehydrogenase, decarboxylating 2, chloroplastic(6PGDH)										ABC1	2.07e-19	101213535	Cucumis sativus	UPF0051 protein ABCI8, chloroplastic(ABC1)
ADC	1.37e-19	101204085	Cucumis sativus	arginine decarboxylase(ADC)										AGA3	2.07e-19	101203037	Cucumis sativus	probable galactinol--sucrose galactosyltransferase 6-like(AGA3)
AGA1	1.37e-19	101214893	Cucumis sativus	probable galactinol--sucrose galactosyltransferase 1(AGA1)										ANK	2.07e-19	101215197	Cucumis sativus	ankyrin repeat domain-containing protein 2(ANK)
AGA2	1.37e-19	101211538	Cucumis sativus	probable galactinol--sucrose galactosyltransferase 2-like(AGA2)										AQUAPORIN	2.07e-19	101215145	Cucumis sativus	probable aquaporin PIP1-4-like(AQUAPORIN)
AOS	1.37e-19	101221732	Cucumis sativus	allene oxide synthase(AOS)										CLCA	2.07e-19	101210008	Cucumis sativus	chloride channel protein CLC-b-like(CLCA)
ATMRK1	1.37e-19	101207522	Cucumis sativus	serine/threonine-protein kinase STY13(ATMRK1)										CR9	2.07e-19	101222156	Cucumis sativus	light-regulated protein-like(CR9)
BI-1	1.37e-19	101210297	Cucumis sativus	bax inhibitor 1(BI-1)										CS-AUX1	2.07e-19	101206566	Cucumis sativus	auxin transporter-like protein 4(CS-AUX1)
CAX2	1.37e-19	101219432	Cucumis sativus	vacuolar cation/proton exchanger 2-like(CAX2)										CS-ERS	2.07e-19	101205786	Cucumis sativus	ethylene response sensor 1(CS-ERS)
CAX3	1.37e-19	101213857	Cucumis sativus	vacuolar cation/proton exchanger 1-like(CAX3)										CS-EXPA1	2.07e-19	101209633	Cucumis sativus	expansin-A8-like(CS-EXPA1)
CDPK5	1.37e-19	101213932	Cucumis sativus	calcium-dependent protein kinase 3-like(CDPK5)										CSIAA2	2.07e-19	101221088	Cucumis sativus	auxin-responsive protein IAA9-like(CSIAA2)
CHRC	1.37e-19	101203857	Cucumis sativus	chromoplast-specific carotenoid-associated protein, chromoplastic-like(CHRC)										CSPIN6	2.07e-19	101214189	Cucumis sativus	auxin efflux carrier component 3-like(CSPIN6)
CS-ACO1	1.37e-19	101209525	Cucumis sativus	1-aminocyclopropane-1-carboxylate oxidase 1-like(CS-ACO1)										DVR	1.19e-05	101218189	Cucumis sativus	divinyl reductase(DVR)
CS-ACS2	1.37e-19	101212728	Cucumis sativus	1-aminocyclopropane-1-carboxylate synthase-like(CS-ACS2)										ERF1	2.07e-19	101222924	Cucumis sativus	ethylene-responsive transcription factor 4-like(ERF1)
CSP0	1.37e-19	101214032	Cucumis sativus	60S acidic ribosomal protein P0(CSP0)										EXTL	2.07e-19	101204493	Cucumis sativus	36.4 kDa proline-rich protein(EXTL)
CYP707A1	1.37e-19	101212508	Cucumis sativus	abscisic acid 8'-hydroxylase CYP707A2(CYP707A1)										FAD7	2.07e-19	101223135	Cucumis sativus	omega-3 fatty acid desaturase(FAD7)
EF1	1.37e-19	101215193	Cucumis sativus	elongation factor 1-alpha(EF1)										GAL3	2.07e-19	101210778	Cucumis sativus	alpha-galactosidase 3(GAL3)
GOLS	1.37e-19	101208382	Cucumis sativus	galactinol synthase(GOLS)										GAPDH	2.07e-19	101202856	Cucumis sativus	glyceraldehyde-3-phosphate dehydrogenase(GAPDH)
GRX6	1.37e-19	101206848	Cucumis sativus	glutaredoxin-C9-like(GRX6)										GL3	8.96e-05	101222463	Cucumis sativus	transcription factor EGL1(GL3)
GS1	1.37e-19	101221473	Cucumis sativus	glutamine synthetase cytosolic isozyme-like(GS1)										HPL	2.07e-19	101211324	Cucumis sativus	allene oxide synthase, chloroplastic-like(HPL)
GSH1	1.37e-19	101218859	Cucumis sativus	glutamate--cysteine ligase, chloroplastic(GSH1)										LOC101202735	2.07e-19	101202735	Cucumis sativus	protein NARROW LEAF 1(LOC101202735)
HA2	1.37e-19	101221564	Cucumis sativus	plasma membrane ATPase 4(HA2)										LOC101202748	3.8e-06	101202748	Cucumis sativus	protein RETICULATA, chloroplastic(LOC101202748)
IDH	1.37e-19	101211294	Cucumis sativus	cytosolic isocitrate dehydrogenase [NADP](IDH)										LOC101202771	2.69e-05	101202771	Cucumis sativus	uncharacterized LOC101202771(LOC101202771)
LBP	1.37e-19	101206572	Cucumis sativus	lipopolysaccharide binding protein(LBP)										LOC101202804	2.07e-19	101202804	Cucumis sativus	putative potassium transporter 12(LOC101202804)
LOC101202738	1.76e-05	101202738	Cucumis sativus	E3 ubiquitin-protein ligase RFI2(LOC101202738)										LOC101202808	2.07e-19	101202808	Cucumis sativus	polymerase delta-interacting protein 2(LOC101202808)
LOC101202739	1.37e-19	101202739	Cucumis sativus	ATP-dependent 6-phosphofructokinase 7(LOC101202739)										LOC101202870	2.07e-19	101202870	Cucumis sativus	sulfate transporter 4.1, chloroplastic(LOC101202870)
LOC101202744	7.26e-06	101202744	Cucumis sativus	magnesium-dependent phosphatase 1(LOC101202744)										LOC101202888	1.87e-06	101202888	Cucumis sativus	uncharacterized LOC101202888(LOC101202888)
LOC101202745	1.37e-19	101202745	Cucumis sativus	O-acyltransferase WSD1(LOC101202745)										LOC101202918	2.07e-19	101202918	Cucumis sativus	O-fucosyltransferase 31(LOC101202918)
LOC101202755	1.91e-06	101202755	Cucumis sativus	uncharacterized LOC101202755(LOC101202755)										LOC101202927	9.86e-07	101202927	Cucumis sativus	protein SEMI-ROLLED LEAF 2(LOC101202927)
LOC101202756	1.37e-19	101202756	Cucumis sativus	aldehyde dehydrogenase family 2 member B7, mitochondrial(LOC101202756)										LOC101202932	2.07e-19	101202932	Cucumis sativus	UDP-D-apiose/UDP-D-xylose synthase 2(LOC101202932)
LOC101202773	1.37e-19	101202773	Cucumis sativus	triosephosphate isomerase, cytosolic(LOC101202773)										LOC101202940	8.64e-06	101202940	Cucumis sativus	nudix hydrolase 8(LOC101202940)
LOC101202776	1.37e-19	101202776	Cucumis sativus	metal-nicotianamine transporter YSL1(LOC101202776)										LOC101202978	2.07e-19	101202978	Cucumis sativus	inositol oxygenase 2(LOC101202978)
LOC101202786	1.37e-19	101202786	Cucumis sativus	glutamate dehydrogenase 2(LOC101202786)										LOC101202988	2.07e-19	101202988	Cucumis sativus	elongation factor Tu, chloroplastic(LOC101202988)
LOC101202791	1.37e-19	101202791	Cucumis sativus	DUF21 domain-containing protein At1g47330(LOC101202791)										LOC101202993	2.07e-19	101202993	Cucumis sativus	chlorophyll a-b binding protein 8, chloroplastic(LOC101202993)
LOC101202797	1.37e-19	101202797	Cucumis sativus	lactoylglutathione lyase GLX1(LOC101202797)										LOC101203056	2.07e-19	101203056	Cucumis sativus	protein E6(LOC101203056)
LOC101202813	1.37e-19	101202813	Cucumis sativus	NAC domain-containing protein JA2L(LOC101202813)										LOC101203065	2.07e-19	101203065	Cucumis sativus	ninja-family protein 6(LOC101203065)
LOC101202826	1.37e-19	101202826	Cucumis sativus	phosphoglycerate mutase-like protein 1(LOC101202826)										LOC101203080	2.07e-19	101203080	Cucumis sativus	oxygen-evolving enhancer protein 1, chloroplastic(LOC101203080)
LOC101202830	1.37e-19	101202830	Cucumis sativus	non-specific lipid-transfer protein 1(LOC101202830)										LOC101203095	2.07e-19	101203095	Cucumis sativus	DELLA protein GAI(LOC101203095)
LOC101202839	1.37e-19	101202839	Cucumis sativus	60S ribosomal protein L28-1(LOC101202839)										LOC101203137	2.07e-19	101203137	Cucumis sativus	protein ESKIMO 1(LOC101203137)
LOC101202840	5.27e-05	101202840	Cucumis sativus	zinc finger CCCH domain-containing protein 48(LOC101202840)										LOC101203139	1.49e-05	101203139	Cucumis sativus	serine/threonine protein phosphatase 2A 57 kDa regulatory subunit B'(LOC101203139)
LOC101202843	1.37e-19	101202843	Cucumis sativus	bifunctional aspartokinase/homoserine dehydrogenase 1, chloroplastic(LOC101202843)										LOC101203174	2.07e-19	101203174	Cucumis sativus	metal tolerance protein 11(LOC101203174)
LOC101202865	1.37e-19	101202865	Cucumis sativus	pathogen-related protein(LOC101202865)										LOC101203178	2.07e-19	101203178	Cucumis sativus	cyclin-P3-1(LOC101203178)
LOC101202867	3.67e-05	101202867	Cucumis sativus	40S ribosomal protein S14-2(LOC101202867)										LOC101203203	2.65e-06	101203203	Cucumis sativus	28 kDa ribonucleoprotein, chloroplastic(LOC101203203)
LOC101202880	1.37e-19	101202880	Cucumis sativus	extra-large guanine nucleotide-binding protein 1(LOC101202880)										LOC101203205	2.07e-19	101203205	Cucumis sativus	sulfate transporter 3.1(LOC101203205)
LOC101202889	1.37e-19	101202889	Cucumis sativus	dormancy-associated protein 1(LOC101202889)										LOC101203222	2.07e-19	101203222	Cucumis sativus	cytochrome P450 71A22(LOC101203222)
LOC101202896	2.35e-05	101202896	Cucumis sativus	protein JINGUBANG(LOC101202896)										LOC101203230	3.08e-06	101203230	Cucumis sativus	adenylate kinase 5, chloroplastic(LOC101203230)
LOC101202899	1.37e-19	101202899	Cucumis sativus	dihydropyrimidine dehydrogenase (NADP(+)), chloroplastic(LOC101202899)										LOC101203246	1.87e-06	101203246	Cucumis sativus	probable serine/threonine-protein kinase PBL9(LOC101203246)
LOC101202908	1.37e-19	101202908	Cucumis sativus	protein translation factor SUI1 homolog 1(LOC101202908)										LOC101203271	2.07e-19	101203271	Cucumis sativus	endoglucanase 6(LOC101203271)
LOC101202921	1.37e-19	101202921	Cucumis sativus	thaumatin-like protein(LOC101202921)										LOC101203288	8.47e-05	101203288	Cucumis sativus	long chain acyl-CoA synthetase 2(LOC101203288)
LOC101202925	1.37e-19	101202925	Cucumis sativus	60S ribosomal protein L7-2(LOC101202925)										LOC101203328	2.07e-19	101203328	Cucumis sativus	trimethyltridecatetraene synthase(LOC101203328)
LOC101202931	1.37e-19	101202931	Cucumis sativus	catalase isozyme 1(LOC101202931)										LOC101203335	3.08e-06	101203335	Cucumis sativus	glutathione S-transferase DHAR3, chloroplastic(LOC101203335)
LOC101202935	1.37e-19	101202935	Cucumis sativus	uncharacterized LOC101202935(LOC101202935)										LOC101203342	2.07e-19	101203342	Cucumis sativus	chlorophyll a-b binding protein of LHCII type 1-like(LOC101203342)
LOC101202950	1.37e-19	101202950	Cucumis sativus	60S ribosomal protein L37-3(LOC101202950)										LOC101203344	2.07e-19	101203344	Cucumis sativus	pentatricopeptide repeat-containing protein At1g63080, mitochondrial(LOC101203344)
LOC101202970	6.68e-07	101202970	Cucumis sativus	putative ABC transporter C family member 15(LOC101202970)										LOC101203345	2.07e-19	101203345	Cucumis sativus	rho GTPase-activating protein 5(LOC101203345)
LOC101202981	1.37e-19	101202981	Cucumis sativus	probable protein disulfide-isomerase A6(LOC101202981)										LOC101203347	2.07e-19	101203347	Cucumis sativus	zinc finger CCCH domain-containing protein 18(LOC101203347)
LOC101202984	1.37e-19	101202984	Cucumis sativus	scopoletin glucosyltransferase(LOC101202984)										LOC101203359	2.07e-19	101203359	Cucumis sativus	iron-sulfur cluster assembly protein 1(LOC101203359)
LOC101203004	4.76e-05	101203004	Cucumis sativus	lysM domain receptor-like kinase 4(LOC101203004)										LOC101203405	2.07e-19	101203405	Cucumis sativus	VAN3-binding protein(LOC101203405)
LOC101203007	1.37e-19	101203007	Cucumis sativus	glutaredoxin-C6(LOC101203007)										LOC101203406	2.07e-19	101203406	Cucumis sativus	vacuolar protein 8(LOC101203406)
LOC101203021	7.45e-05	101203021	Cucumis sativus	ethylene-responsive transcription factor 11(LOC101203021)										LOC101203407	2.07e-19	101203407	Cucumis sativus	probable serine/threonine-protein kinase PBL21(LOC101203407)
LOC101203029	1.37e-19	101203029	Cucumis sativus	mitochondrial uncoupling protein 5(LOC101203029)										LOC101203424	2.07e-19	101203424	Cucumis sativus	beta-galactosidase 3(LOC101203424)
LOC101203032	1.37e-19	101203032	Cucumis sativus	L-ascorbate peroxidase, cytosolic-like(LOC101203032)										LOC101203441	2.07e-19	101203441	Cucumis sativus	very-long-chain aldehyde decarbonylase CER1(LOC101203441)
LOC101203062	1.37e-19	101203062	Cucumis sativus	probable E3 ubiquitin-protein ligase RZFP34(LOC101203062)										LOC101203467	2.07e-19	101203467	Cucumis sativus	photosystem II reaction center W protein, chloroplastic(LOC101203467)
LOC101203099	2.53e-06	101203099	Cucumis sativus	probable leucine-rich repeat receptor-like protein kinase At5g49770(LOC101203099)										LOC101203473	3.08e-06	101203473	Cucumis sativus	mavicyanin(LOC101203473)
LOC101203102	1.37e-19	101203102	Cucumis sativus	zinc finger CCCH domain-containing protein 29(LOC101203102)										LOC101203480	1.31e-05	101203480	Cucumis sativus	auxin-binding protein ABP19a(LOC101203480)
LOC101203103	5.12e-05	101203103	Cucumis sativus	squamosa promoter-binding-like protein 1(LOC101203103)										LOC101203491	2.07e-19	101203491	Cucumis sativus	rhodanese-like domain-containing protein 9, chloroplastic(LOC101203491)
LOC101203114	1.37e-19	101203114	Cucumis sativus	calreticulin-3(LOC101203114)										LOC101203533	2.07e-19	101203533	Cucumis sativus	cold-regulated 413 plasma membrane protein 2(LOC101203533)
LOC101203117	1.37e-19	101203117	Cucumis sativus	pantothenate kinase 2(LOC101203117)										LOC101203535	2.07e-19	101203535	Cucumis sativus	serine/arginine repetitive matrix protein 2(LOC101203535)
LOC101203122	1.91e-06	101203122	Cucumis sativus	putative uncharacterized protein DDB_G0270496(LOC101203122)										LOC101203536	2.65e-06	101203536	Cucumis sativus	30S ribosomal protein S5, chloroplastic(LOC101203536)
LOC101203129	1.37e-19	101203129	Cucumis sativus	5-methyltetrahydropteroyltriglutamate--homocysteine methyltransferase(LOC101203129)										LOC101203540	2.07e-19	101203540	Cucumis sativus	protein translocase subunit SecA, chloroplastic(LOC101203540)
LOC101203148	3.21e-05	101203148	Cucumis sativus	mitochondrial import inner membrane translocase subunit TIM14-1(LOC101203148)										LOC101203549	2.07e-19	101203549	Cucumis sativus	uncharacterized LOC101203549(LOC101203549)
LOC101203149	1.37e-19	101203149	Cucumis sativus	tryptophan--tRNA ligase, cytoplasmic(LOC101203149)										LOC101203560	2.07e-19	101203560	Cucumis sativus	cyclic nucleotide-gated ion channel 2(LOC101203560)
LOC101203166	1.91e-06	101203166	Cucumis sativus	ubiquitin domain-containing protein DSK2a(LOC101203166)										LOC101203596	7.96e-06	101203596	Cucumis sativus	zinc finger CCCH domain-containing protein 46(LOC101203596)
LOC101203172	1.37e-19	101203172	Cucumis sativus	ethylene-responsive transcription factor 6(LOC101203172)										LOC101203597	2.07e-19	101203597	Cucumis sativus	protein SIEVE ELEMENT OCCLUSION B(LOC101203597)
LOC101203218	1.37e-19	101203218	Cucumis sativus	CBS domain-containing protein CBSX2, chloroplastic(LOC101203218)										LOC101203606	2.07e-19	101203606	Cucumis sativus	boron transporter 1(LOC101203606)
LOC101203233	1.37e-19	101203233	Cucumis sativus	hypothetical protein(LOC101203233)										LOC101203621	2.07e-19	101203621	Cucumis sativus	probable E3 ubiquitin-protein ligase RHC1A(LOC101203621)
LOC101203239	1.37e-19	101203239	Cucumis sativus	40S ribosomal protein S3-3(LOC101203239)										LOC101203655	2.07e-19	101203655	Cucumis sativus	DNA repair RAD52-like protein 2, chloroplastic(LOC101203655)
LOC101203242	1.37e-19	101203242	Cucumis sativus	ADP-ribosylation factor 1(LOC101203242)										LOC101203670	3.08e-06	101203670	Cucumis sativus	RNA demethylase ALKBH10B(LOC101203670)
LOC101203243	1.37e-19	101203243	Cucumis sativus	probable E3 ubiquitin-protein ligase RHG1A(LOC101203243)										LOC101203687	2.07e-19	101203687	Cucumis sativus	inactive beta-amylase 9(LOC101203687)
LOC101203257	1.37e-19	101203257	Cucumis sativus	dihydrolipoyllysine-residue acetyltransferase component 2 of pyruvate dehydrogenase complex, mitochondrial(LOC101203257)										LOC101203690	3.08e-06	101203690	Cucumis sativus	uncharacterized protein At3g61260(LOC101203690)
LOC101203264	1.37e-19	101203264	Cucumis sativus	mitochondrial uncoupling protein 5(LOC101203264)										LOC101203695	2.92e-05	101203695	Cucumis sativus	heavy metal-associated isoprenylated plant protein 32(LOC101203695)
LOC101203268	1.37e-19	101203268	Cucumis sativus	lactoylglutathione lyase(LOC101203268)										LOC101203697	7.3e-06	101203697	Cucumis sativus	protein TWIN LOV 1(LOC101203697)
LOC101203270	2.6e-05	101203270	Cucumis sativus	probable serine/threonine-protein kinase PBL3(LOC101203270)										LOC101203710	2.07e-19	101203710	Cucumis sativus	transcription factor EMB1444(LOC101203710)
LOC101203299	1.37e-19	101203299	Cucumis sativus	nucleolin(LOC101203299)										LOC101203734	2.07e-19	101203734	Cucumis sativus	hypothetical protein(LOC101203734)
LOC101203306	1.37e-19	101203306	Cucumis sativus	uncharacterized LOC101203306(LOC101203306)										LOC101203743	6.59e-05	101203743	Cucumis sativus	HMG-Y-related protein A(LOC101203743)
LOC101203315	1.37e-19	101203315	Cucumis sativus	chorismate mutase 1, chloroplastic(LOC101203315)										LOC101203749	2.07e-19	101203749	Cucumis sativus	repetitive proline-rich cell wall protein 3(LOC101203749)
LOC101203338	1.91e-06	101203338	Cucumis sativus	oligopeptide transporter 4(LOC101203338)										LOC101203756	2.07e-19	101203756	Cucumis sativus	uncharacterized protein YNL011C(LOC101203756)
LOC101203343	2.2e-05	101203343	Cucumis sativus	protein LAZ1 homolog 1(LOC101203343)										LOC101203758	2.07e-19	101203758	Cucumis sativus	uncharacterized LOC101203758(LOC101203758)
LOC101203349	1.37e-19	101203349	Cucumis sativus	serine/threonine-protein kinase PCRK1(LOC101203349)										LOC101203798	2.07e-19	101203798	Cucumis sativus	hydroxymethylglutaryl-CoA lyase, mitochondrial(LOC101203798)
LOC101203357	6.38e-05	101203357	Cucumis sativus	ethylene-responsive transcription factor ERF073(LOC101203357)										LOC101203804	2.65e-06	101203804	Cucumis sativus	uncharacterized LOC101203804(LOC101203804)
LOC101203362	1.37e-19	101203362	Cucumis sativus	60S ribosomal protein L35a-1(LOC101203362)										LOC101203805	3.71e-05	101203805	Cucumis sativus	uncharacterized LOC101203805(LOC101203805)
LOC101203379	1.37e-19	101203379	Cucumis sativus	uncharacterized LOC101203379(LOC101203379)										LOC101203808	2.07e-19	101203808	Cucumis sativus	patatin-like protein 6(LOC101203808)
LOC101203393	1.37e-19	101203393	Cucumis sativus	protein IQ-DOMAIN 1(LOC101203393)										LOC101203836	3.08e-06	101203836	Cucumis sativus	protein CHLOROPLAST IMPORT APPARATUS 2(LOC101203836)
LOC101203444	1.37e-19	101203444	Cucumis sativus	40S ribosomal protein S3a(LOC101203444)										LOC101203839	2.07e-19	101203839	Cucumis sativus	E3 ubiquitin-protein ligase WAV3(LOC101203839)
LOC101203450	1.37e-19	101203450	Cucumis sativus	40S ribosomal protein S30(LOC101203450)										LOC101203840	1.87e-06	101203840	Cucumis sativus	amidophosphoribosyltransferase, chloroplastic(LOC101203840)
LOC101203451	1.37e-19	101203451	Cucumis sativus	probable histone H2A variant 3(LOC101203451)										LOC101203847	2.07e-19	101203847	Cucumis sativus	sucrose synthase 2-like(LOC101203847)
LOC101203477	7.26e-06	101203477	Cucumis sativus	hypothetical protein(LOC101203477)										LOC101203849	2.07e-19	101203849	Cucumis sativus	synaptotagmin-2(LOC101203849)
LOC101203478	2.09e-05	101203478	Cucumis sativus	hypothetical protein(LOC101203478)										LOC101203850	2.07e-19	101203850	Cucumis sativus	photosystem I reaction center subunit IV, chloroplastic(LOC101203850)
LOC101203484	1.37e-19	101203484	Cucumis sativus	ADP,ATP carrier protein 1, mitochondrial(LOC101203484)										LOC101203860	2.07e-19	101203860	Cucumis sativus	protein TSS(LOC101203860)
LOC101203500	1.37e-19	101203500	Cucumis sativus	peptide methionine sulfoxide reductase A1(LOC101203500)										LOC101203866	2.07e-19	101203866	Cucumis sativus	ABC transporter G family member 34(LOC101203866)
LOC101203506	1.37e-19	101203506	Cucumis sativus	aspartyl protease AED3(LOC101203506)										LOC101203883	2.07e-19	101203883	Cucumis sativus	monodehydroascorbate reductase 4, peroxisomal(LOC101203883)
LOC101203509	1.37e-19	101203509	Cucumis sativus	protein trichome birefringence-like 37(LOC101203509)										LOC101203891	2.07e-19	101203891	Cucumis sativus	HMG1/2-like protein(LOC101203891)
LOC101203519	1.37e-19	101203519	Cucumis sativus	glutathione S-transferase U9(LOC101203519)										LOC101203892	2.07e-19	101203892	Cucumis sativus	glucomannan 4-beta-mannosyltransferase 2(LOC101203892)
LOC101203531	1.37e-19	101203531	Cucumis sativus	CBL-interacting serine/threonine-protein kinase 9(LOC101203531)										LOC101203904	9.49e-05	101203904	Cucumis sativus	protein IQ-DOMAIN 32(LOC101203904)
LOC101203539	1.37e-19	101203539	Cucumis sativus	transcription factor HHO2(LOC101203539)										LOC101203925	2.07e-19	101203925	Cucumis sativus	probable aquaporin TIP2-2(LOC101203925)
LOC101203543	1.54e-05	101203543	Cucumis sativus	XIAP-associated factor 1(LOC101203543)										LOC101203950	2.07e-19	101203950	Cucumis sativus	ABSCISIC ACID-INSENSITIVE 5-like protein 6(LOC101203950)
LOC101203559	1.37e-19	101203559	Cucumis sativus	probable glycosyltransferase At5g03795(LOC101203559)										LOC101203979	2.07e-19	101203979	Cucumis sativus	expansin-A4(LOC101203979)
LOC101203563	1.37e-19	101203563	Cucumis sativus	60S ribosomal protein L26-1(LOC101203563)										LOC101203999	2.07e-19	101203999	Cucumis sativus	hypothetical protein(LOC101203999)
LOC101203565	4.56e-05	101203565	Cucumis sativus	thioredoxin-like 3-2, chloroplastic(LOC101203565)										LOC101204029	3.08e-06	101204029	Cucumis sativus	probable galacturonosyltransferase-like 3(LOC101204029)
LOC101203574	1.37e-19	101203574	Cucumis sativus	glucose-6-phosphate 1-dehydrogenase 1, chloroplastic(LOC101203574)										LOC101204035	8.33e-05	101204035	Cucumis sativus	FT-interacting protein 3(LOC101204035)
LOC101203594	1.37e-19	101203594	Cucumis sativus	uncharacterized LOC101203594(LOC101203594)										LOC101204037	2.07e-19	101204037	Cucumis sativus	uncharacterized LOC101204037(LOC101204037)
LOC101203604	1.37e-19	101203604	Cucumis sativus	60S ribosomal protein L19-1(LOC101203604)										LOC101204058	1.87e-06	101204058	Cucumis sativus	kinesin-like protein KIN-14A(LOC101204058)
LOC101203607	1.37e-19	101203607	Cucumis sativus	endoplasmin homolog(LOC101203607)										LOC101204060	2.07e-19	101204060	Cucumis sativus	zinc finger CCCH domain-containing protein 53(LOC101204060)
LOC101203616	1.37e-19	101203616	Cucumis sativus	pyrophosphate--fructose 6-phosphate 1-phosphotransferase subunit beta(LOC101203616)										LOC101204083	6.59e-05	101204083	Cucumis sativus	uncharacterized LOC101204083(LOC101204083)
LOC101203627	1.37e-19	101203627	Cucumis sativus	UV-B-induced protein At3g17800, chloroplastic(LOC101203627)										LOC101204084	3.1e-05	101204084	Cucumis sativus	GATA transcription factor 8(LOC101204084)
LOC101203631	7.11e-05	101203631	Cucumis sativus	phosphoinositide phospholipase C 6(LOC101203631)										LOC101204090	2.07e-19	101204090	Cucumis sativus	3-oxo-Delta(4,5)-steroid 5-beta-reductase(LOC101204090)
LOC101203649	3.62e-05	101203649	Cucumis sativus	RHOMBOID-like protein 2(LOC101203649)										LOC101204096	2.07e-19	101204096	Cucumis sativus	uncharacterized LOC101204096(LOC101204096)
LOC101203658	1.37e-19	101203658	Cucumis sativus	HMG1/2-like protein-like(LOC101203658)										LOC101204109	2.65e-06	101204109	Cucumis sativus	caffeic acid 3-O-methyltransferase 1(LOC101204109)
LOC101203663	6.68e-07	101203663	Cucumis sativus	ethylene-responsive transcription factor 2(LOC101203663)										LOC101204120	6.99e-05	101204120	Cucumis sativus	cyclin-dependent kinases regulatory subunit 1(LOC101204120)
LOC101203699	1.37e-19	101203699	Cucumis sativus	translationally-controlled tumor protein homolog(LOC101203699)										LOC101204122	3.08e-06	101204122	Cucumis sativus	protein FAF-like, chloroplastic(LOC101204122)
LOC101203701	1.37e-19	101203701	Cucumis sativus	uncharacterized LOC101203701(LOC101203701)										LOC101204131	2.07e-19	101204131	Cucumis sativus	ethylene-responsive transcription factor RAP2-7(LOC101204131)
LOC101203706	1.37e-19	101203706	Cucumis sativus	40S ribosomal protein S16(LOC101203706)										LOC101204147	2.07e-19	101204147	Cucumis sativus	pentatricopeptide repeat-containing protein MRL1, chloroplastic(LOC101204147)
LOC101203707	1.37e-19	101203707	Cucumis sativus	calmodulin-binding transcription activator 2(LOC101203707)										LOC101204159	1.49e-05	101204159	Cucumis sativus	glucose-1-phosphate adenylyltransferase large subunit 3, chloroplastic/amyloplastic(LOC101204159)
LOC101203714	1.37e-19	101203714	Cucumis sativus	12-oxophytodienoate reductase 1(LOC101203714)										LOC101204164	2.65e-06	101204164	Cucumis sativus	DELLA protein GAIP-B(LOC101204164)
LOC101203717	1.37e-19	101203717	Cucumis sativus	pathogenesis-related protein PR-4(LOC101203717)										LOC101204171	2.07e-19	101204171	Cucumis sativus	probable receptor-like protein kinase At2g23200(LOC101204171)
LOC101203726	2.6e-05	101203726	Cucumis sativus	1-aminocyclopropane-1-carboxylate oxidase 1(LOC101203726)										LOC101204181	9.95e-06	101204181	Cucumis sativus	NAD-dependent malic enzyme 1, mitochondrial(LOC101204181)
LOC101203732	1.37e-19	101203732	Cucumis sativus	hypothetical protein(LOC101203732)										LOC101204200	2.07e-19	101204200	Cucumis sativus	copper methylamine oxidase(LOC101204200)
LOC101203733	1.37e-19	101203733	Cucumis sativus	ADP,ATP carrier protein 1, mitochondrial-like(LOC101203733)										LOC101204210	3.08e-06	101204210	Cucumis sativus	CDK5RAP1-like protein(LOC101204210)
LOC101203737	1.37e-19	101203737	Cucumis sativus	protein fluG(LOC101203737)										LOC101204229	9.86e-07	101204229	Cucumis sativus	exocyst complex component EXO70A1(LOC101204229)
LOC101203740	1.37e-19	101203740	Cucumis sativus	anthranilate synthase alpha subunit 2, chloroplastic(LOC101203740)										LOC101204291	3.08e-06	101204291	Cucumis sativus	nuclear poly(A) polymerase 4(LOC101204291)
LOC101203750	8.51e-05	101203750	Cucumis sativus	aldose 1-epimerase(LOC101203750)										LOC101204318	2.07e-19	101204318	Cucumis sativus	uncharacterized LOC101204318(LOC101204318)
LOC101203757	1.37e-19	101203757	Cucumis sativus	probable serine/threonine-protein kinase WNK4(LOC101203757)										LOC101204323	2.07e-19	101204323	Cucumis sativus	fructose-bisphosphate aldolase 1, chloroplastic(LOC101204323)
LOC101203784	1.37e-19	101203784	Cucumis sativus	AP2/ERF and B3 domain-containing transcription repressor RAV2(LOC101203784)										LOC101204327	3.08e-06	101204327	Cucumis sativus	auxin-responsive protein IAA11(LOC101204327)
LOC101203788	1.37e-19	101203788	Cucumis sativus	polyadenylate-binding protein-interacting protein 5(LOC101203788)										LOC101204328	2.07e-19	101204328	Cucumis sativus	protein NEOXANTHIN-DEFICIENT 1(LOC101204328)
LOC101203799	1.37e-19	101203799	Cucumis sativus	vesicle-associated protein 1-3(LOC101203799)										LOC101204366	2.07e-19	101204366	Cucumis sativus	dicarboxylate transporter 1, chloroplastic(LOC101204366)
LOC101203816	1.37e-19	101203816	Cucumis sativus	calmodulin-7(LOC101203816)										LOC101204381	2.07e-19	101204381	Cucumis sativus	increased DNA methylation 1(LOC101204381)
LOC101203819	1.37e-19	101203819	Cucumis sativus	cleft lip and palate transmembrane protein 1 homolog(LOC101203819)										LOC101204383	1.87e-06	101204383	Cucumis sativus	salicylate carboxymethyltransferase(LOC101204383)
LOC101203827	1.54e-05	101203827	Cucumis sativus	probable sphingolipid transporter spinster homolog 2(LOC101203827)										LOC101204393	2.07e-19	101204393	Cucumis sativus	midasin(LOC101204393)
LOC101203829	1.37e-19	101203829	Cucumis sativus	60S ribosomal protein L26-1(LOC101203829)										LOC101204396	2.07e-19	101204396	Cucumis sativus	photosystem I reaction center subunit N, chloroplastic(LOC101204396)
LOC101203832	1.37e-19	101203832	Cucumis sativus	glycogen synthase kinase-3 homolog MsK-3(LOC101203832)										LOC101204451	7.3e-06	101204451	Cucumis sativus	uncharacterized LOC101204451(LOC101204451)
LOC101203848	1.37e-19	101203848	Cucumis sativus	triose phosphate/phosphate translocator, non-green plastid, chloroplastic(LOC101203848)										LOC101204460	9.39e-05	101204460	Cucumis sativus	TVP38/TMEM64 family membrane protein slr0305(LOC101204460)
LOC101203867	2.65e-05	101203867	Cucumis sativus	probable xyloglucan 6-xylosyltransferase 5(LOC101203867)										LOC101204468	2.92e-05	101204468	Cucumis sativus	transcription factor MYBS3(LOC101204468)
LOC101203870	9.03e-06	101203870	Cucumis sativus	protein O-glucosyltransferase 1(LOC101203870)										LOC101204472	6.08e-05	101204472	Cucumis sativus	serine/threonine-protein kinase SRK2A(LOC101204472)
LOC101203885	1.37e-19	101203885	Cucumis sativus	40S ribosomal protein S27-2(LOC101203885)										LOC101204478	2.07e-19	101204478	Cucumis sativus	alpha,alpha-trehalose-phosphate synthase [UDP-forming] 1(LOC101204478)
LOC101203886	1.37e-19	101203886	Cucumis sativus	heat stress transcription factor B-2b(LOC101203886)										LOC101204479	2.07e-19	101204479	Cucumis sativus	ferredoxin, leaf L-A(LOC101204479)
LOC101203897	1.37e-19	101203897	Cucumis sativus	sugar carrier protein C(LOC101203897)										LOC101204488	2.31e-05	101204488	Cucumis sativus	mitochondrial carnitine/acylcarnitine carrier-like protein(LOC101204488)
LOC101203907	1.37e-19	101203907	Cucumis sativus	mitogen-activated protein kinase kinase kinase 3(LOC101203907)										LOC101204508	2.07e-19	101204508	Cucumis sativus	thioredoxin(LOC101204508)
LOC101203909	1.37e-19	101203909	Cucumis sativus	serine--tRNA ligase(LOC101203909)										LOC101204514	4.5e-06	101204514	Cucumis sativus	hypothetical protein(LOC101204514)
LOC101203952	1.37e-19	101203952	Cucumis sativus	probable UDP-arabinopyranose mutase 2(LOC101203952)										LOC101204524	7.3e-06	101204524	Cucumis sativus	15-cis-phytoene desaturase, chloroplastic/chromoplastic(LOC101204524)
LOC101203953	2.5e-05	101203953	Cucumis sativus	TOM1-like protein 6(LOC101203953)										LOC101204525	7.04e-05	101204525	Cucumis sativus	UNC93-like protein 3(LOC101204525)
LOC101203990	1.98e-05	101203990	Cucumis sativus	eukaryotic translation initiation factor 3 subunit C(LOC101203990)										LOC101204530	2.07e-19	101204530	Cucumis sativus	F-box protein At2g32560(LOC101204530)
LOC101203998	1.37e-19	101203998	Cucumis sativus	AT-hook motif nuclear-localized protein 17(LOC101203998)										LOC101204583	2.07e-19	101204583	Cucumis sativus	type IV inositol polyphosphate 5-phosphatase 7(LOC101204583)
LOC101204001	1.37e-19	101204001	Cucumis sativus	CBL-interacting serine/threonine-protein kinase 11(LOC101204001)										LOC101204594	2.07e-19	101204594	Cucumis sativus	probable protein phosphatase 2C 52(LOC101204594)
LOC101204004	2.85e-05	101204004	Cucumis sativus	probable WRKY transcription factor 41(LOC101204004)										LOC101204600	1.87e-06	101204600	Cucumis sativus	endochitinase A(LOC101204600)
LOC101204049	1.37e-19	101204049	Cucumis sativus	tubulin alpha-6 chain(LOC101204049)										LOC101204605	2.07e-19	101204605	Cucumis sativus	CLIP-associated protein(LOC101204605)
LOC101204050	4.66e-05	101204050	Cucumis sativus	membrane-anchored ubiquitin-fold protein 2(LOC101204050)										LOC101204607	2.07e-19	101204607	Cucumis sativus	tetrapyrrole-binding protein, chloroplastic(LOC101204607)
LOC101204053	1.37e-19	101204053	Cucumis sativus	protein DA1-related 1(LOC101204053)										LOC101204612	2.07e-19	101204612	Cucumis sativus	auxin response factor 1(LOC101204612)
LOC101204061	1.37e-19	101204061	Cucumis sativus	protein ALP1-like(LOC101204061)										LOC101204645	2.07e-19	101204645	Cucumis sativus	mitogen-activated protein kinase 9(LOC101204645)
LOC101204062	1.37e-19	101204062	Cucumis sativus	60S ribosomal protein L30(LOC101204062)										LOC101204681	2.07e-19	101204681	Cucumis sativus	nicotinamide adenine dinucleotide transporter 1, chloroplastic(LOC101204681)
LOC101204064	1.37e-19	101204064	Cucumis sativus	ankyrin repeat-containing protein ITN1(LOC101204064)										LOC101204688	8.43e-05	101204688	Cucumis sativus	transcription factor BIM1(LOC101204688)
LOC101204103	3.67e-05	101204103	Cucumis sativus	1-aminocyclopropane-1-carboxylate oxidase 3(LOC101204103)										LOC101204699	3.08e-06	101204699	Cucumis sativus	uncharacterized LOC101204699(LOC101204699)
LOC101204121	1.37e-19	101204121	Cucumis sativus	desumoylating isopeptidase 1(LOC101204121)										LOC101204704	1.38e-05	101204704	Cucumis sativus	uncharacterized oxidoreductase At4g09670(LOC101204704)
LOC101204140	1.91e-06	101204140	Cucumis sativus	histone deacetylase HDT1(LOC101204140)										LOC101204705	2.07e-19	101204705	Cucumis sativus	chlorophyll a-b binding protein CP24 10A, chloroplastic(LOC101204705)
LOC101204148	1.37e-19	101204148	Cucumis sativus	transcription factor MYB14(LOC101204148)										LOC101204714	2.07e-19	101204714	Cucumis sativus	aspartyl protease AED3(LOC101204714)
LOC101204186	1.14e-05	101204186	Cucumis sativus	protein CHROMATIN REMODELING 4(LOC101204186)										LOC101204716	2.07e-19	101204716	Cucumis sativus	uncharacterized protein At4g06744(LOC101204716)
LOC101204191	1.37e-19	101204191	Cucumis sativus	zinc finger A20 and AN1 domain-containing stress-associated protein 8(LOC101204191)										LOC101204726	2.07e-19	101204726	Cucumis sativus	50S ribosomal protein L13, chloroplastic(LOC101204726)
LOC101204198	1.37e-19	101204198	Cucumis sativus	protein LURP-one-related 10(LOC101204198)										LOC101204739	2.07e-19	101204739	Cucumis sativus	heavy metal-associated isoprenylated plant protein 33(LOC101204739)
LOC101204215	9.97e-05	101204215	Cucumis sativus	probable xyloglucan glycosyltransferase 12(LOC101204215)										LOC101204748	2.07e-19	101204748	Cucumis sativus	hypothetical protein(LOC101204748)
LOC101204220	1.37e-19	101204220	Cucumis sativus	ATP synthase subunit d, mitochondrial(LOC101204220)										LOC101204759	6.08e-05	101204759	Cucumis sativus	probable ubiquitin-conjugating enzyme E2 24(LOC101204759)
LOC101204225	1.37e-19	101204225	Cucumis sativus	aquaporin TIP1-1(LOC101204225)										LOC101204783	2.01e-05	101204783	Cucumis sativus	uncharacterized LOC101204783(LOC101204783)
LOC101204241	8.91e-05	101204241	Cucumis sativus	mitochondrial outer membrane protein porin 2(LOC101204241)										LOC101204811	9.19e-05	101204811	Cucumis sativus	uncharacterized LOC101204811(LOC101204811)
LOC101204269	1.37e-19	101204269	Cucumis sativus	60S ribosomal protein L8-3(LOC101204269)										LOC101204817	2.07e-19	101204817	Cucumis sativus	tubulin beta chain(LOC101204817)
LOC101204273	1.37e-19	101204273	Cucumis sativus	flap endonuclease 1(LOC101204273)										LOC101204827	3.08e-06	101204827	Cucumis sativus	oxysterol-binding protein-related protein 1D(LOC101204827)
LOC101204324	1.37e-19	101204324	Cucumis sativus	auxin-induced protein 22B(LOC101204324)										LOC101204833	2.07e-19	101204833	Cucumis sativus	photosystem II repair protein PSB27-H1, chloroplastic(LOC101204833)
LOC101204329	1.37e-19	101204329	Cucumis sativus	epoxide hydrolase A(LOC101204329)										LOC101204840	2.65e-06	101204840	Cucumis sativus	glycosyltransferase BC10(LOC101204840)
LOC101204341	1.37e-19	101204341	Cucumis sativus	E3 ubiquitin-protein ligase RGLG5(LOC101204341)										LOC101204862	2.07e-19	101204862	Cucumis sativus	glutamate receptor 3.3(LOC101204862)
LOC101204347	1.37e-19	101204347	Cucumis sativus	protein DOWNY MILDEW RESISTANCE 6(LOC101204347)										LOC101204863	2.07e-19	101204863	Cucumis sativus	protein TIC 100(LOC101204863)
LOC101204357	2.6e-05	101204357	Cucumis sativus	dnaJ homolog subfamily C member 8(LOC101204357)										LOC101204868	2.07e-19	101204868	Cucumis sativus	glycine-rich cell wall structural protein 2(LOC101204868)
LOC101204360	1.36e-05	101204360	Cucumis sativus	eukaryotic translation initiation factor 5B(LOC101204360)										LOC101204871	3.8e-06	101204871	Cucumis sativus	probable methyltransferase PMT3(LOC101204871)
LOC101204361	1.91e-06	101204361	Cucumis sativus	replication factor C subunit 1(LOC101204361)										LOC101204872	2.07e-19	101204872	Cucumis sativus	50S ribosomal protein L19-1, chloroplastic(LOC101204872)
LOC101204367	1.37e-19	101204367	Cucumis sativus	cell number regulator 2(LOC101204367)										LOC101204920	5.39e-05	101204920	Cucumis sativus	biotin carboxyl carrier protein of acetyl-CoA carboxylase(LOC101204920)
LOC101204380	1.37e-19	101204380	Cucumis sativus	histone deacetylase HDT1(LOC101204380)										LOC101204921	3.08e-06	101204921	Cucumis sativus	endoglucanase 17(LOC101204921)
LOC101204387	1.37e-19	101204387	Cucumis sativus	malate dehydrogenase, cytoplasmic(LOC101204387)										LOC101204930	4.66e-05	101204930	Cucumis sativus	purine-uracil permease NCS1(LOC101204930)
LOC101204394	1.37e-19	101204394	Cucumis sativus	lysine--tRNA ligase, cytoplasmic(LOC101204394)										LOC101204946	2.07e-19	101204946	Cucumis sativus	transcription repressor KAN1(LOC101204946)
LOC101204395	1.37e-19	101204395	Cucumis sativus	ras-related protein RABH1b(LOC101204395)										LOC101204981	2.07e-19	101204981	Cucumis sativus	COP1-interactive protein 1(LOC101204981)
LOC101204401	1.37e-19	101204401	Cucumis sativus	cysteine protease RD19A(LOC101204401)										LOC101205007	2.07e-19	101205007	Cucumis sativus	histone H1(LOC101205007)
LOC101204408	6.68e-07	101204408	Cucumis sativus	protein MODIFIED TRANSPORT TO THE VACUOLE 1(LOC101204408)										LOC101205014	2.07e-19	101205014	Cucumis sativus	transcription factor bHLH48(LOC101205014)
LOC101204413	1.37e-19	101204413	Cucumis sativus	cytochrome P450 81Q32(LOC101204413)										LOC101205027	9.86e-07	101205027	Cucumis sativus	GTPase Der(LOC101205027)
LOC101204434	9.25e-05	101204434	Cucumis sativus	protein DEHYDRATION-INDUCED 19 homolog 4(LOC101204434)										LOC101205038	9.92e-05	101205038	Cucumis sativus	endoribonuclease Dicer homolog 3(LOC101205038)
LOC101204438	1.37e-19	101204438	Cucumis sativus	methylcrotonoyl-CoA carboxylase beta chain, mitochondrial(LOC101204438)										LOC101205042	9.95e-06	101205042	Cucumis sativus	translocase of chloroplast 120, chloroplastic(LOC101205042)
LOC101204441	1.37e-19	101204441	Cucumis sativus	D-alanine--D-alanine ligase(LOC101204441)										LOC101205043	2.07e-19	101205043	Cucumis sativus	synaptotagmin-5(LOC101205043)
LOC101204461	1.37e-19	101204461	Cucumis sativus	probable GTP diphosphokinase RSH2, chloroplastic(LOC101204461)										LOC101205056	1.87e-06	101205056	Cucumis sativus	probable inactive shikimate kinase like 1, chloroplastic(LOC101205056)
LOC101204466	1.37e-19	101204466	Cucumis sativus	putative methyltransferase DDB_G0268948(LOC101204466)										LOC101205077	2.07e-19	101205077	Cucumis sativus	dormancy-associated protein homolog 3(LOC101205077)
LOC101204473	1.37e-19	101204473	Cucumis sativus	protein TIFY 10a(LOC101204473)										LOC101205078	3.08e-06	101205078	Cucumis sativus	thylakoid lumenal 19 kDa protein, chloroplastic(LOC101205078)
LOC101204474	1.37e-19	101204474	Cucumis sativus	serine/threonine-protein phosphatase PP2A-4 catalytic subunit(LOC101204474)										LOC101205084	3.8e-06	101205084	Cucumis sativus	protein STRICTOSIDINE SYNTHASE-LIKE 3(LOC101205084)
LOC101204484	9.78e-05	101204484	Cucumis sativus	outer envelope pore protein 24, chloroplastic(LOC101204484)										LOC101205085	9.97e-05	101205085	Cucumis sativus	heparanase-like protein 1(LOC101205085)
LOC101204503	1.37e-19	101204503	Cucumis sativus	hypothetical protein(LOC101204503)										LOC101205089	2.07e-19	101205089	Cucumis sativus	protein ACTIVITY OF BC1 COMPLEX KINASE 1, chloroplastic(LOC101205089)
LOC101204542	1.37e-19	101204542	Cucumis sativus	mitochondrial uncoupling protein 5(LOC101204542)										LOC101205112	2.07e-19	101205112	Cucumis sativus	glyceraldehyde-3-phosphate dehydrogenase B, chloroplastic(LOC101205112)
LOC101204553	1.92e-05	101204553	Cucumis sativus	plastidic glucose transporter 4(LOC101204553)										LOC101205120	3.08e-06	101205120	Cucumis sativus	serine/threonine-protein kinase tricorner(LOC101205120)
LOC101204554	1.31e-05	101204554	Cucumis sativus	molybdate-anion transporter(LOC101204554)										LOC101205134	2.07e-19	101205134	Cucumis sativus	uncharacterized LOC101205134(LOC101205134)
LOC101204563	1.37e-19	101204563	Cucumis sativus	pre-mRNA-splicing factor ATP-dependent RNA helicase DEAH7(LOC101204563)										LOC101205137	4.26e-05	101205137	Cucumis sativus	BEL1-like homeodomain protein 7(LOC101205137)
LOC101204574	1.37e-19	101204574	Cucumis sativus	phenylalanine ammonia-lyase(LOC101204574)										LOC101205148	1.25e-05	101205148	Cucumis sativus	tocopherol O-methyltransferase, chloroplastic(LOC101205148)
LOC101204575	1.37e-19	101204575	Cucumis sativus	epoxide hydrolase A(LOC101204575)										LOC101205190	2.65e-06	101205190	Cucumis sativus	uncharacterized LOC101205190(LOC101205190)
LOC101204590	1.37e-19	101204590	Cucumis sativus	uncharacterized LOC101204590(LOC101204590)										LOC101205191	8.57e-05	101205191	Cucumis sativus	uncharacterized LOC101205191(LOC101205191)
LOC101204595	1.37e-19	101204595	Cucumis sativus	polyadenylate-binding protein-interacting protein 12(LOC101204595)										LOC101205194	2.07e-19	101205194	Cucumis sativus	subtilisin-like protease SBT1.4(LOC101205194)
LOC101204598	5.51e-06	101204598	Cucumis sativus	nascent polypeptide-associated complex subunit beta(LOC101204598)										LOC101205211	2.65e-06	101205211	Cucumis sativus	chalcone synthase 2(LOC101205211)
LOC101204603	1.37e-19	101204603	Cucumis sativus	probable methyltransferase PMT2(LOC101204603)										LOC101205214	2.07e-19	101205214	Cucumis sativus	NDR1/HIN1-like protein 13(LOC101205214)
LOC101204613	1.37e-19	101204613	Cucumis sativus	cinnamoyl-CoA reductase-like SNL6(LOC101204613)										LOC101205216	2.07e-19	101205216	Cucumis sativus	gibberellin-regulated protein 4(LOC101205216)
LOC101204616	9.01e-05	101204616	Cucumis sativus	transmembrane emp24 domain-containing protein p24delta9(LOC101204616)										LOC101205253	2.07e-19	101205253	Cucumis sativus	hypothetical protein(LOC101205253)
LOC101204653	2.8e-05	101204653	Cucumis sativus	protein NRT1/ PTR FAMILY 3.1(LOC101204653)										LOC101205268	2.07e-19	101205268	Cucumis sativus	hypothetical protein(LOC101205268)
LOC101204684	1.92e-05	101204684	Cucumis sativus	partner of Y14 and mago(LOC101204684)										LOC101205287	1.87e-06	101205287	Cucumis sativus	diacylglycerol O-acyltransferase 3(LOC101205287)
LOC101204709	1.31e-05	101204709	Cucumis sativus	non-lysosomal glucosylceramidase(LOC101204709)										LOC101205299	2.07e-19	101205299	Cucumis sativus	auxin-responsive protein IAA14(LOC101205299)
LOC101204731	1.37e-19	101204731	Cucumis sativus	RNA-binding protein Musashi homolog 1(LOC101204731)										LOC101205316	2.07e-19	101205316	Cucumis sativus	ultraviolet-B receptor UVR8(LOC101205316)
LOC101204771	1.37e-19	101204771	Cucumis sativus	prohibitin-1, mitochondrial(LOC101204771)										LOC101205324	2.07e-19	101205324	Cucumis sativus	expansin-B3(LOC101205324)
LOC101204790	1.37e-19	101204790	Cucumis sativus	cytochrome b561 and DOMON domain-containing protein At5g47530(LOC101204790)										LOC101205332	3.08e-06	101205332	Cucumis sativus	ribulose-1,5 bisphosphate carboxylase/oxygenase large subunit N-methyltransferase, chloroplastic(LOC101205332)
LOC101204791	1.37e-19	101204791	Cucumis sativus	5'-methylthioadenosine/S-adenosylhomocysteine nucleosidase 2(LOC101204791)										LOC101205337	2.07e-19	101205337	Cucumis sativus	GDP-L-galactose phosphorylase 1(LOC101205337)
LOC101204809	1.37e-19	101204809	Cucumis sativus	ubiquitin-like protein 5(LOC101204809)										LOC101205338	2.07e-19	101205338	Cucumis sativus	uncharacterized protein At1g10890(LOC101205338)
LOC101204829	1.37e-19	101204829	Cucumis sativus	60S ribosomal protein L22-2(LOC101204829)										LOC101205363	2.65e-06	101205363	Cucumis sativus	chaperone protein dnaJ 11, chloroplastic(LOC101205363)
LOC101204844	3.14e-06	101204844	Cucumis sativus	vacuolar protein sorting-associated protein 51 homolog(LOC101204844)										LOC101205385	2.07e-19	101205385	Cucumis sativus	protein NRT1/ PTR FAMILY 6.2(LOC101205385)
LOC101204849	1.37e-19	101204849	Cucumis sativus	uncharacterized acetyltransferase At3g50280(LOC101204849)										LOC101205388	2.07e-19	101205388	Cucumis sativus	boron transporter 1(LOC101205388)
LOC101204857	1.37e-19	101204857	Cucumis sativus	UDP-galactose/UDP-glucose transporter 2(LOC101204857)										LOC101205433	1.44e-05	101205433	Cucumis sativus	zinc finger CCCH domain-containing protein 23(LOC101205433)
LOC101204913	1.37e-19	101204913	Cucumis sativus	translationally-controlled tumor protein homolog(LOC101204913)										LOC101205437	2.07e-19	101205437	Cucumis sativus	BTB/POZ domain-containing protein NPY4(LOC101205437)
LOC101204918	1.37e-19	101204918	Cucumis sativus	dnaJ protein homolog(LOC101204918)										LOC101205454	2.14e-05	101205454	Cucumis sativus	protein HOTHEAD(LOC101205454)
LOC101204924	1.37e-19	101204924	Cucumis sativus	methylmalonate-semialdehyde dehydrogenase [acylating], mitochondrial(LOC101204924)										LOC101205508	9.95e-06	101205508	Cucumis sativus	probable starch synthase 4, chloroplastic/amyloplastic(LOC101205508)
LOC101204944	6.68e-07	101204944	Cucumis sativus	dihydropyrimidinase(LOC101204944)										LOC101205516	6.2e-05	101205516	Cucumis sativus	proline-rich protein 4(LOC101205516)
LOC101204952	1.37e-19	101204952	Cucumis sativus	linoleate 13S-lipoxygenase 3-1, chloroplastic(LOC101204952)										LOC101205520	2.07e-19	101205520	Cucumis sativus	hypothetical protein(LOC101205520)
LOC101204970	5.12e-05	101204970	Cucumis sativus	transmembrane 9 superfamily member 1(LOC101204970)										LOC101205542	2.07e-19	101205542	Cucumis sativus	auxin response factor 19(LOC101205542)
LOC101205017	2.85e-05	101205017	Cucumis sativus	hypothetical protein(LOC101205017)										LOC101205548	2.65e-06	101205548	Cucumis sativus	lysine-specific demethylase JMJ25(LOC101205548)
LOC101205028	2.29e-05	101205028	Cucumis sativus	protein C2-DOMAIN ABA-RELATED 10(LOC101205028)										LOC101205576	1.87e-06	101205576	Cucumis sativus	fructose-1,6-bisphosphatase, cytosolic(LOC101205576)
LOC101205050	1.37e-19	101205050	Cucumis sativus	40S ribosomal protein S4-3(LOC101205050)										LOC101205579	1.49e-05	101205579	Cucumis sativus	uncharacterized acetyltransferase At3g50280(LOC101205579)
LOC101205080	1.37e-19	101205080	Cucumis sativus	ubiquitin-conjugating enzyme E2 variant 1C(LOC101205080)										LOC101205582	2.07e-19	101205582	Cucumis sativus	photosystem II core complex proteins psbY, chloroplastic(LOC101205582)
LOC101205082	1.37e-19	101205082	Cucumis sativus	ubiquitin-60S ribosomal protein L40(LOC101205082)										LOC101205592	6.65e-06	101205592	Cucumis sativus	uncharacterized LOC101205592(LOC101205592)
LOC101205098	1.37e-19	101205098	Cucumis sativus	probable bifunctional methylthioribulose-1-phosphate dehydratase/enolase-phosphatase E1 1(LOC101205098)										LOC101205595	3.08e-06	101205595	Cucumis sativus	tubby-like F-box protein 5(LOC101205595)
LOC101205102	8.32e-05	101205102	Cucumis sativus	serine/threonine-protein kinase BLUS1(LOC101205102)										LOC101205602	4.78e-05	101205602	Cucumis sativus	GDSL esterase/lipase At5g45670(LOC101205602)
LOC101205116	1.37e-19	101205116	Cucumis sativus	uncharacterized LOC101205116(LOC101205116)										LOC101205617	2.07e-19	101205617	Cucumis sativus	probable sodium/metabolite cotransporter BASS3, chloroplastic(LOC101205617)
LOC101205123	1.37e-19	101205123	Cucumis sativus	integrin-linked protein kinase 1(LOC101205123)										LOC101205648	2.07e-19	101205648	Cucumis sativus	caffeoyl-CoA O-methyltransferase 5(LOC101205648)
LOC101205138	1.37e-19	101205138	Cucumis sativus	ER membrane protein complex subunit 1(LOC101205138)										LOC101205652	9.86e-07	101205652	Cucumis sativus	peptidyl-prolyl cis-trans isomerase FKBP16-4, chloroplastic(LOC101205652)
LOC101205177	1.37e-19	101205177	Cucumis sativus	ribonuclease TUDOR 1(LOC101205177)										LOC101205659	2.07e-19	101205659	Cucumis sativus	histone H1(LOC101205659)
LOC101205189	1.37e-19	101205189	Cucumis sativus	NADH dehydrogenase [ubiquinone] iron-sulfur protein 1, mitochondrial(LOC101205189)										LOC101205671	1.87e-06	101205671	Cucumis sativus	uncharacterized LOC101205671(LOC101205671)
LOC101205192	1.37e-19	101205192	Cucumis sativus	40S ribosomal protein S19-3(LOC101205192)										LOC101205677	2.07e-19	101205677	Cucumis sativus	transcription factor MYB44(LOC101205677)
LOC101205193	1.37e-19	101205193	Cucumis sativus	40S ribosomal protein S9-2(LOC101205193)										LOC101205687	2.07e-19	101205687	Cucumis sativus	uncharacterized LOC101205687(LOC101205687)
LOC101205199	1.37e-19	101205199	Cucumis sativus	eukaryotic translation initiation factor 3 subunit E(LOC101205199)										LOC101205690	2.07e-19	101205690	Cucumis sativus	beta-galactosidase 1(LOC101205690)
LOC101205225	1.37e-19	101205225	Cucumis sativus	LEAF RUST 10 DISEASE-RESISTANCE LOCUS RECEPTOR-LIKE PROTEIN KINASE-like 1.3(LOC101205225)										LOC101205692	2.07e-19	101205692	Cucumis sativus	aquaporin NIP2-1-like(LOC101205692)
LOC101205241	1.37e-19	101205241	Cucumis sativus	protein DETOXIFICATION 16(LOC101205241)										LOC101205708	7.96e-06	101205708	Cucumis sativus	uncharacterized LOC101205708(LOC101205708)
LOC101205246	1.37e-19	101205246	Cucumis sativus	calmodulin-binding protein 60 B(LOC101205246)										LOC101205724	2.07e-19	101205724	Cucumis sativus	cellulose synthase A catalytic subunit 1 [UDP-forming](LOC101205724)
LOC101205259	4.41e-05	101205259	Cucumis sativus	hypothetical protein(LOC101205259)										LOC101205742	2.07e-19	101205742	Cucumis sativus	homeobox-leucine zipper protein ATHB-6(LOC101205742)
LOC101205264	1.37e-19	101205264	Cucumis sativus	hypothetical protein(LOC101205264)										LOC101205768	2.07e-19	101205768	Cucumis sativus	chlorophyllide a oxygenase, chloroplastic(LOC101205768)
LOC101205274	1.37e-19	101205274	Cucumis sativus	60S ribosomal protein L5-like(LOC101205274)										LOC101205782	1.19e-05	101205782	Cucumis sativus	phosphatidate cytidylyltransferase 1(LOC101205782)
LOC101205277	1.31e-05	101205277	Cucumis sativus	pyrophosphate-energized vacuolar membrane proton pump 1(LOC101205277)										LOC101205787	3.08e-06	101205787	Cucumis sativus	photosynthetic NDH subunit of subcomplex B 1, chloroplastic(LOC101205787)
LOC101205298	1.37e-19	101205298	Cucumis sativus	GATA transcription factor 5(LOC101205298)										LOC101205798	8.74e-05	101205798	Cucumis sativus	probable phytol kinase 1, chloroplastic(LOC101205798)
LOC101205302	5.42e-05	101205302	Cucumis sativus	transaldolase(LOC101205302)										LOC101205802	2.07e-19	101205802	Cucumis sativus	probable inactive receptor kinase At2g26730(LOC101205802)
LOC101205305	2.7e-05	101205305	Cucumis sativus	GPN-loop GTPase QQT2(LOC101205305)										LOC101205805	9.13e-05	101205805	Cucumis sativus	auxin response factor 18(LOC101205805)
LOC101205310	1.37e-19	101205310	Cucumis sativus	uncharacterized N-acetyltransferase p20(LOC101205310)										LOC101205810	2.07e-19	101205810	Cucumis sativus	trihelix transcription factor GT-2(LOC101205810)
LOC101205328	1.76e-05	101205328	Cucumis sativus	SNAP25 homologous protein SNAP33(LOC101205328)										LOC101205812	2.07e-19	101205812	Cucumis sativus	protein SPA1-RELATED 3(LOC101205812)
LOC101205355	1.37e-19	101205355	Cucumis sativus	probable protein phosphatase 2C 27(LOC101205355)										LOC101205852	2.07e-19	101205852	Cucumis sativus	uncharacterized protein At5g01610(LOC101205852)
LOC101205359	1.37e-19	101205359	Cucumis sativus	U-box domain-containing protein 5(LOC101205359)										LOC101205872	1.87e-06	101205872	Cucumis sativus	50S ribosomal protein L28, chloroplastic(LOC101205872)
LOC101205360	7.26e-06	101205360	Cucumis sativus	transmembrane protein 184C(LOC101205360)										LOC101205919	7.37e-05	101205919	Cucumis sativus	uncharacterized LOC101205919(LOC101205919)
LOC101205372	1.37e-19	101205372	Cucumis sativus	transcription factor MYC2(LOC101205372)										LOC101205949	2.07e-19	101205949	Cucumis sativus	photosystem II core complex proteins psbY, chloroplastic(LOC101205949)
LOC101205376	1.37e-19	101205376	Cucumis sativus	zinc finger CCCH domain-containing protein 30(LOC101205376)										LOC101205958	1.06e-05	101205958	Cucumis sativus	probable receptor-like protein kinase At1g80640(LOC101205958)
LOC101205377	1.37e-19	101205377	Cucumis sativus	AAA-ATPase At2g18193(LOC101205377)										LOC101205964	2.65e-06	101205964	Cucumis sativus	glucan endo-1,3-beta-glucosidase 8(LOC101205964)
LOC101205392	1.37e-19	101205392	Cucumis sativus	transcription factor bHLH128(LOC101205392)										LOC101205987	2.07e-19	101205987	Cucumis sativus	CBL-interacting serine/threonine-protein kinase 1(LOC101205987)
LOC101205399	6.68e-07	101205399	Cucumis sativus	E3 ubiquitin-protein ligase At1g63170(LOC101205399)										LOC101205992	2.07e-19	101205992	Cucumis sativus	LRR receptor-like serine/threonine-protein kinase FEI 1(LOC101205992)
LOC101205401	9.92e-05	101205401	Cucumis sativus	cyanate hydratase(LOC101205401)										LOC101205993	2.07e-19	101205993	Cucumis sativus	transcription factor PIF5(LOC101205993)
LOC101205422	1.37e-19	101205422	Cucumis sativus	dnaJ protein homolog(LOC101205422)										LOC101206016	2.07e-19	101206016	Cucumis sativus	B-box zinc finger protein 18(LOC101206016)
LOC101205436	1.37e-19	101205436	Cucumis sativus	aldehyde dehydrogenase family 7 member B4(LOC101205436)										LOC101206030	2.07e-19	101206030	Cucumis sativus	CBL-interacting serine/threonine-protein kinase 1(LOC101206030)
LOC101205441	1.37e-19	101205441	Cucumis sativus	probable calcium-binding protein CML49(LOC101205441)										LOC101206034	2.07e-19	101206034	Cucumis sativus	ABC transporter G family member 32(LOC101206034)
LOC101205458	1.37e-19	101205458	Cucumis sativus	probable calcium-binding protein CML20(LOC101205458)										LOC101206055	2.07e-19	101206055	Cucumis sativus	protein ETHYLENE INSENSITIVE 3(LOC101206055)
LOC101205472	1.37e-19	101205472	Cucumis sativus	uncharacterized LOC101205472(LOC101205472)										LOC101206057	2.07e-19	101206057	Cucumis sativus	kinesin-like protein KIN-7K, chloroplastic(LOC101206057)
LOC101205484	1.37e-19	101205484	Cucumis sativus	protein CHUP1, chloroplastic(LOC101205484)										LOC101206071	2.63e-05	101206071	Cucumis sativus	probable carboxylesterase 18(LOC101206071)
LOC101205487	4.93e-06	101205487	Cucumis sativus	cytochrome b-c1 complex subunit 7-2(LOC101205487)										LOC101206079	1.06e-05	101206079	Cucumis sativus	zinc finger A20 and AN1 domain-containing stress-associated protein 5(LOC101206079)
LOC101205496	1.91e-06	101205496	Cucumis sativus	succinate--CoA ligase [ADP-forming] subunit beta, mitochondrial(LOC101205496)										LOC101206082	2.07e-19	101206082	Cucumis sativus	CBL-interacting protein kinase 5(LOC101206082)
LOC101205499	1.37e-19	101205499	Cucumis sativus	probable LRR receptor-like serine/threonine-protein kinase At1g05700(LOC101205499)										LOC101206125	7.96e-06	101206125	Cucumis sativus	uncharacterized LOC101206125(LOC101206125)
LOC101205503	1.37e-19	101205503	Cucumis sativus	uncharacterized LOC101205503(LOC101205503)										LOC101206135	4.5e-06	101206135	Cucumis sativus	uncharacterized LOC101206135(LOC101206135)
LOC101205515	1.37e-19	101205515	Cucumis sativus	calreticulin(LOC101205515)										LOC101206150	2.07e-19	101206150	Cucumis sativus	dormancy-associated protein homolog 4(LOC101206150)
LOC101205528	9.62e-06	101205528	Cucumis sativus	proteasome activator subunit 4(LOC101205528)										LOC101206196	9.95e-06	101206196	Cucumis sativus	adenine nucleotide transporter BT1, chloroplastic/mitochondrial(LOC101206196)
LOC101205535	1.37e-19	101205535	Cucumis sativus	BTB/POZ domain-containing protein At1g21780(LOC101205535)										LOC101206208	9.81e-05	101206208	Cucumis sativus	pre-mRNA-processing factor 39(LOC101206208)
LOC101205539	1.37e-19	101205539	Cucumis sativus	phosphatidylinositol transfer protein 3(LOC101205539)										LOC101206216	3.1e-05	101206216	Cucumis sativus	mucin-5AC(LOC101206216)
LOC101205559	3.14e-06	101205559	Cucumis sativus	2-Cys peroxiredoxin BAS1, chloroplastic(LOC101205559)										LOC101206218	2.07e-19	101206218	Cucumis sativus	serine/threonine-protein kinase SAPK2(LOC101206218)
LOC101205570	1.37e-19	101205570	Cucumis sativus	60S ribosomal protein L10a(LOC101205570)										LOC101206221	3.08e-06	101206221	Cucumis sativus	small ribosomal subunit biogenesis GTPase RsgA 1, mitochondrial(LOC101206221)
LOC101205574	1.37e-19	101205574	Cucumis sativus	protein RETICULATA-RELATED 1, chloroplastic(LOC101205574)										LOC101206222	5.39e-05	101206222	Cucumis sativus	probable carboxylesterase 18(LOC101206222)
LOC101205587	1.37e-19	101205587	Cucumis sativus	probable WRKY transcription factor 31(LOC101205587)										LOC101206238	3.08e-06	101206238	Cucumis sativus	uncharacterized LOC101206238(LOC101206238)
LOC101205589	1.37e-19	101205589	Cucumis sativus	plastid division protein PDV2(LOC101205589)										LOC101206263	2.07e-19	101206263	Cucumis sativus	transcription factor TCP15(LOC101206263)
LOC101205597	7.06e-05	101205597	Cucumis sativus	cinnamoyl-CoA reductase-like SNL6(LOC101205597)										LOC101206272	2.92e-05	101206272	Cucumis sativus	probable E3 ubiquitin-protein ligase RHG1A(LOC101206272)
LOC101205608	2.29e-05	101205608	Cucumis sativus	probable ADP-ribosylation factor GTPase-activating protein AGD8(LOC101205608)										LOC101206315	9.95e-06	101206315	Cucumis sativus	probable sugar phosphate/phosphate translocator At1g12500(LOC101206315)
LOC101205613	1.91e-06	101205613	Cucumis sativus	AAA-ATPase At3g50940(LOC101205613)										LOC101206336	3.08e-06	101206336	Cucumis sativus	UDP-glycosyltransferase 92A1(LOC101206336)
LOC101205618	1.37e-19	101205618	Cucumis sativus	ATP synthase subunit beta, mitochondrial(LOC101205618)										LOC101206344	2.07e-19	101206344	Cucumis sativus	FCS-Like Zinc finger 3(LOC101206344)
LOC101205621	1.91e-06	101205621	Cucumis sativus	benzyl alcohol O-benzoyltransferase(LOC101205621)										LOC101206355	3.08e-06	101206355	Cucumis sativus	protein EXECUTER 1, chloroplastic(LOC101206355)
LOC101205650	1.37e-19	101205650	Cucumis sativus	putative phospholipid-transporting ATPase 9(LOC101205650)										LOC101206360	2.07e-19	101206360	Cucumis sativus	E3 ubiquitin-protein ligase PRT6(LOC101206360)
LOC101205673	3.21e-05	101205673	Cucumis sativus	receptor-like cytosolic serine/threonine-protein kinase RBK1(LOC101205673)										LOC101206384	2.07e-19	101206384	Cucumis sativus	SRSF protein kinase 1(LOC101206384)
LOC101205679	1.37e-19	101205679	Cucumis sativus	pumilio homolog 1(LOC101205679)										LOC101206400	2.07e-19	101206400	Cucumis sativus	uncharacterized sugar kinase slr0537(LOC101206400)
LOC101205682	1.37e-19	101205682	Cucumis sativus	cysteine proteinase inhibitor A(LOC101205682)										LOC101206421	1.87e-06	101206421	Cucumis sativus	uncharacterized LOC101206421(LOC101206421)
LOC101205699	1.37e-19	101205699	Cucumis sativus	putative glucose-6-phosphate 1-epimerase(LOC101205699)										LOC101206425	2.07e-19	101206425	Cucumis sativus	protein AUXIN SIGNALING F-BOX 2(LOC101206425)
LOC101205729	1.37e-19	101205729	Cucumis sativus	nematode resistance protein-like HSPRO2(LOC101205729)										LOC101206433	2.07e-19	101206433	Cucumis sativus	transport inhibitor response 1-like protein(LOC101206433)
LOC101205738	1.37e-19	101205738	Cucumis sativus	putative receptor-like protein kinase At4g00960(LOC101205738)										LOC101206438	2.07e-19	101206438	Cucumis sativus	uncharacterized LOC101206438(LOC101206438)
LOC101205739	1.37e-19	101205739	Cucumis sativus	probable pectate lyase 18(LOC101205739)										LOC101206457	3.08e-06	101206457	Cucumis sativus	fasciclin-like arabinogalactan protein 13(LOC101206457)
LOC101205743	1.37e-19	101205743	Cucumis sativus	protein SPT2 homolog(LOC101205743)										LOC101206463	2.07e-19	101206463	Cucumis sativus	serine/arginine repetitive matrix protein 2(LOC101206463)
LOC101205748	1.37e-19	101205748	Cucumis sativus	universal stress protein A-like protein(LOC101205748)										LOC101206464	9.76e-05	101206464	Cucumis sativus	light-harvesting complex-like protein 3 isotype 1, chloroplastic(LOC101206464)
LOC101205756	9.82e-05	101205756	Cucumis sativus	cytochrome c(LOC101205756)										LOC101206471	2.07e-19	101206471	Cucumis sativus	phytoene synthase, chloroplastic(LOC101206471)
LOC101205765	1.37e-19	101205765	Cucumis sativus	polyamine oxidase 2(LOC101205765)										LOC101206477	2.07e-19	101206477	Cucumis sativus	photosystem II 22 kDa protein, chloroplastic(LOC101206477)
LOC101205767	1.37e-19	101205767	Cucumis sativus	squalene synthase 12(LOC101205767)										LOC101206485	1.87e-06	101206485	Cucumis sativus	uncharacterized LOC101206485(LOC101206485)
LOC101205773	1.37e-19	101205773	Cucumis sativus	UDP-glucuronic acid decarboxylase 2(LOC101205773)										LOC101206492	2.07e-19	101206492	Cucumis sativus	cyclic nucleotide-gated ion channel 1(LOC101206492)
LOC101205774	5.91e-05	101205774	Cucumis sativus	splicing factor 3B subunit 2(LOC101205774)										LOC101206509	2.07e-19	101206509	Cucumis sativus	palmitoyl-acyl carrier protein thioesterase, chloroplastic(LOC101206509)
LOC101205800	1.37e-19	101205800	Cucumis sativus	putative phospholipid-transporting ATPase 9(LOC101205800)										LOC101206513	2.07e-19	101206513	Cucumis sativus	alanine--tRNA ligase, chloroplastic/mitochondrial(LOC101206513)
LOC101205815	1.37e-19	101205815	Cucumis sativus	L-aspartate oxidase, chloroplastic(LOC101205815)										LOC101206582	2.07e-19	101206582	Cucumis sativus	plastid-lipid-associated protein 6, chloroplastic(LOC101206582)
LOC101205835	1.37e-19	101205835	Cucumis sativus	COP1-interacting protein 7(LOC101205835)										LOC101206587	6.08e-05	101206587	Cucumis sativus	hydroxyproline O-galactosyltransferase GALT6(LOC101206587)
LOC101205849	2.75e-05	101205849	Cucumis sativus	uncharacterized LOC101205849(LOC101205849)										LOC101206590	2.07e-19	101206590	Cucumis sativus	cellulose synthase A catalytic subunit 3 [UDP-forming](LOC101206590)
LOC101205878	3.58e-05	101205878	Cucumis sativus	pre-mRNA-processing-splicing factor 8A(LOC101205878)										LOC101206600	4.5e-06	101206600	Cucumis sativus	magnesium protoporphyrin IX methyltransferase, chloroplastic(LOC101206600)
LOC101205898	1.37e-19	101205898	Cucumis sativus	ethylene-responsive transcription factor ERF113(LOC101205898)										LOC101206601	2.07e-19	101206601	Cucumis sativus	serine/threonine protein phosphatase 2A 55 kDa regulatory subunit B(LOC101206601)
LOC101205900	1.37e-19	101205900	Cucumis sativus	nucleosome assembly protein 1;2(LOC101205900)										LOC101206615	2.07e-19	101206615	Cucumis sativus	LOB domain-containing protein 37(LOC101206615)
LOC101205903	1.37e-19	101205903	Cucumis sativus	casein kinase II subunit alpha(LOC101205903)										LOC101206632	1.25e-05	101206632	Cucumis sativus	30S ribosomal protein S9, chloroplastic(LOC101206632)
LOC101205905	1.37e-19	101205905	Cucumis sativus	calmodulin(LOC101205905)										LOC101206634	4.5e-06	101206634	Cucumis sativus	probable protein phosphatase 2C 75(LOC101206634)
LOC101205909	1.37e-19	101205909	Cucumis sativus	threonine dehydratase biosynthetic, chloroplastic(LOC101205909)										LOC101206644	2.07e-19	101206644	Cucumis sativus	FCS-Like Zinc finger 6(LOC101206644)
LOC101205918	1.37e-19	101205918	Cucumis sativus	pyruvate dehydrogenase E1 component subunit alpha-1, mitochondrial(LOC101205918)										LOC101206662	3.08e-06	101206662	Cucumis sativus	expansin-A4-like(LOC101206662)
LOC101205922	6.68e-07	101205922	Cucumis sativus	arabinosyltransferase RRA2(LOC101205922)										LOC101206685	2.07e-19	101206685	Cucumis sativus	thioredoxin-like 1-1, chloroplastic(LOC101206685)
LOC101205923	1.37e-19	101205923	Cucumis sativus	uncharacterized LOC101205923(LOC101205923)										LOC101206688	3.08e-06	101206688	Cucumis sativus	MLP-like protein 328(LOC101206688)
LOC101205929	1.37e-19	101205929	Cucumis sativus	chorismate synthase, chloroplastic(LOC101205929)										LOC101206705	3.08e-06	101206705	Cucumis sativus	RNA-dependent RNA polymerase 1-like(LOC101206705)
LOC101205935	1.37e-19	101205935	Cucumis sativus	protein NBR1 homolog(LOC101205935)										LOC101206716	3.08e-06	101206716	Cucumis sativus	DNA damage-repair/toleration protein DRT100(LOC101206716)
LOC101205947	1.37e-19	101205947	Cucumis sativus	helicase-like transcription factor CHR28(LOC101205947)										LOC101206736	4.9e-05	101206736	Cucumis sativus	cyclic nucleotide-gated ion channel 1(LOC101206736)
LOC101205957	3.42e-05	101205957	Cucumis sativus	eukaryotic translation initiation factor 3 subunit F(LOC101205957)										LOC101206746	2.07e-19	101206746	Cucumis sativus	RHOMBOID-like protein 9, chloroplastic(LOC101206746)
LOC101205971	1.37e-19	101205971	Cucumis sativus	acid phosphatase 1(LOC101205971)										LOC101206753	9.86e-07	101206753	Cucumis sativus	glucan endo-1,3-beta-glucosidase 6(LOC101206753)
LOC101205975	1.92e-05	101205975	Cucumis sativus	vacuolar protein sorting-associated protein 2 homolog 1(LOC101205975)										LOC101206757	1.87e-06	101206757	Cucumis sativus	NAD(P)H-quinone oxidoreductase subunit M, chloroplastic(LOC101206757)
LOC101205976	1.37e-19	101205976	Cucumis sativus	F-box/kelch-repeat protein At1g67480(LOC101205976)										LOC101206758	2.07e-19	101206758	Cucumis sativus	rop guanine nucleotide exchange factor 1(LOC101206758)
LOC101205985	6.97e-05	101205985	Cucumis sativus	GATA transcription factor 26(LOC101205985)										LOC101206768	2.07e-19	101206768	Cucumis sativus	ABC transporter F family member 5(LOC101206768)
LOC101205991	5.81e-05	101205991	Cucumis sativus	probable WRKY transcription factor 48(LOC101205991)										LOC101206791	1.87e-06	101206791	Cucumis sativus	50S ribosomal protein L35, chloroplastic(LOC101206791)
LOC101206006	1.37e-19	101206006	Cucumis sativus	bifunctional purine biosynthesis protein PurH(LOC101206006)										LOC101206839	3.08e-06	101206839	Cucumis sativus	presequence protease 1, chloroplastic/mitochondrial(LOC101206839)
LOC101206008	1.91e-06	101206008	Cucumis sativus	uncharacterized protein At5g49945(LOC101206008)										LOC101206841	3.08e-06	101206841	Cucumis sativus	transcription factor TCP4(LOC101206841)
LOC101206019	1.37e-19	101206019	Cucumis sativus	REF/SRPP-like protein At3g05500(LOC101206019)										LOC101206842	2.07e-19	101206842	Cucumis sativus	abscisic acid receptor PYL4(LOC101206842)
LOC101206026	3.14e-06	101206026	Cucumis sativus	ABC transporter B family member 25(LOC101206026)										CSCP095	2.06797e-19
LOC101206036	1.37e-19	101206036	Cucumis sativus	alcohol dehydrogenase class-P(LOC101206036)										LOC101206845	2.07e-19	101206845	Cucumis sativus	auxin response factor 2A(LOC101206845)
LOC101206046	4.93e-06	101206046	Cucumis sativus	proteasome subunit alpha type-6(LOC101206046)										LOC101206871	2.07e-19	101206871	Cucumis sativus	probable protein phosphatase 2C 24(LOC101206871)
LOC101206048	1.91e-06	101206048	Cucumis sativus	GDSL esterase/lipase At3g27950(LOC101206048)										LOC101206875	2.07e-19	101206875	Cucumis sativus	myosin heavy chain, striated muscle(LOC101206875)
LOC101206069	1.37e-19	101206069	Cucumis sativus	60S ribosomal protein L14-2(LOC101206069)										LOC101206876	3.08e-06	101206876	Cucumis sativus	inactive protein kinase SELMODRAFT_444075(LOC101206876)
LOC101206084	6.87e-05	101206084	Cucumis sativus	vacuolar-sorting protein BRO1(LOC101206084)										LOC101206877	5.02e-05	101206877	Cucumis sativus	probable LRR receptor-like serine/threonine-protein kinase At5g63710(LOC101206877)
LOC101206113	1.37e-19	101206113	Cucumis sativus	phospholipase D alpha 1(LOC101206113)										LOC101206920	3.08e-06	101206920	Cucumis sativus	transcription factor TCP2(LOC101206920)
LOC101206121	1.37e-19	101206121	Cucumis sativus	uncharacterized LOC101206121(LOC101206121)										LOC101206972	2.07e-19	101206972	Cucumis sativus	rhodanese-like domain-containing protein 4, chloroplastic(LOC101206972)
LOC101206122	1.37e-19	101206122	Cucumis sativus	60S ribosomal protein L24(LOC101206122)										LOC101206980	9.86e-07	101206980	Cucumis sativus	two pore calcium channel protein 1A(LOC101206980)
LOC101206130	1.37e-19	101206130	Cucumis sativus	flowering locus K homology domain(LOC101206130)										LOC101206988	2.07e-19	101206988	Cucumis sativus	uncharacterized LOC101206988(LOC101206988)
LOC101206131	1.37e-19	101206131	Cucumis sativus	uclacyanin-3(LOC101206131)										LOC101206992	1.81e-05	101206992	Cucumis sativus	multicystatin(LOC101206992)
LOC101206136	1.37e-19	101206136	Cucumis sativus	40S ribosomal protein S27-2(LOC101206136)										LOC101206993	1.49e-05	101206993	Cucumis sativus	probable flavin-containing monooxygenase 1(LOC101206993)
LOC101206149	1.37e-19	101206149	Cucumis sativus	sulfite exporter TauE/SafE family protein 4(LOC101206149)										LOC101207034	2.07e-19	101207034	Cucumis sativus	PGR5-like protein 1B, chloroplastic(LOC101207034)
LOC101206172	1.37e-19	101206172	Cucumis sativus	ABC transporter G family member 24-like(LOC101206172)										LOC101207061	2.07e-19	101207061	Cucumis sativus	peroxisomal membrane protein 11D(LOC101207061)
LOC101206181	1.37e-19	101206181	Cucumis sativus	NAC domain-containing protein 22(LOC101206181)										LOC101207073	7.72e-05	101207073	Cucumis sativus	transport inhibitor response 1-like protein(LOC101207073)
LOC101206199	1.37e-19	101206199	Cucumis sativus	calcium-transporting ATPase 4, plasma membrane-type(LOC101206199)										LOC101207083	2.07e-19	101207083	Cucumis sativus	ATP-dependent Clp protease ATP-binding subunit ClpA homolog CD4B, chloroplastic(LOC101207083)
LOC101206204	1.37e-19	101206204	Cucumis sativus	glucan endo-1,3-beta-glucosidase 14(LOC101206204)										LOC101207099	2.07e-19	101207099	Cucumis sativus	subtilisin-like protease SBT1.7(LOC101207099)
LOC101206211	1.37e-19	101206211	Cucumis sativus	LRR receptor-like serine/threonine-protein kinase IOS1(LOC101206211)										LOC101207104	3.08e-06	101207104	Cucumis sativus	protein CTR9 homolog(LOC101207104)
LOC101206235	1.37e-19	101206235	Cucumis sativus	nucleolin 1(LOC101206235)										LOC101207149	2.07e-19	101207149	Cucumis sativus	probable LRR receptor-like serine/threonine-protein kinase At1g67720(LOC101207149)
LOC101206266	1.37e-19	101206266	Cucumis sativus	NDR1/HIN1-like protein 10(LOC101206266)										LOC101207154	2.07e-19	101207154	Cucumis sativus	EIN3-binding F-box protein 1-like(LOC101207154)
LOC101206269	1.37e-19	101206269	Cucumis sativus	succinate--CoA ligase [ADP-forming] subunit alpha, mitochondrial(LOC101206269)										LOC101207173	2.07e-19	101207173	Cucumis sativus	GABA transporter 1(LOC101207173)
LOC101206297	1.37e-19	101206297	Cucumis sativus	leucine-rich repeat protein 1(LOC101206297)										LOC101207192	2.07e-19	101207192	Cucumis sativus	alpha,alpha-trehalose-phosphate synthase [UDP-forming] 5(LOC101207192)
LOC101206312	9.73e-05	101206312	Cucumis sativus	eukaryotic translation initiation factor 4E-1(LOC101206312)										LOC101207199	2.07e-19	101207199	Cucumis sativus	protein DETOXIFICATION 46, chloroplastic(LOC101207199)
LOC101206328	1.37e-19	101206328	Cucumis sativus	AP2/ERF and B3 domain-containing transcription factor RAV1-like(LOC101206328)										LOC101207214	2.07e-19	101207214	Cucumis sativus	photosystem I reaction center subunit II, chloroplastic-like(LOC101207214)
LOC101206343	1.37e-19	101206343	Cucumis sativus	probable methyltransferase PMT16(LOC101206343)										LOC101207221	2.07e-19	101207221	Cucumis sativus	myosin-12(LOC101207221)
LOC101206351	1.37e-19	101206351	Cucumis sativus	ATP synthase subunit O, mitochondrial(LOC101206351)										LOC101207230	4.26e-05	101207230	Cucumis sativus	thioredoxin F-type, chloroplastic(LOC101207230)
LOC101206373	2.5e-05	101206373	Cucumis sativus	uncharacterized LOC101206373(LOC101206373)										LOC101207262	2.07e-19	101207262	Cucumis sativus	serine/threonine-protein kinase D6PKL2(LOC101207262)
LOC101206430	1.37e-19	101206430	Cucumis sativus	exocyst complex component SEC15B(LOC101206430)										LOC101207278	2.07e-19	101207278	Cucumis sativus	chlorophyll a-b binding protein 13, chloroplastic(LOC101207278)
LOC101206444	1.37e-19	101206444	Cucumis sativus	60S ribosomal protein L23(LOC101206444)										LOC101207293	2.07e-19	101207293	Cucumis sativus	chitinase-like protein 1(LOC101207293)
LOC101206455	1.37e-19	101206455	Cucumis sativus	60S ribosomal protein L17-2(LOC101206455)										LOC101207304	2.07e-19	101207304	Cucumis sativus	F-box protein PP2-A13(LOC101207304)
LOC101206458	1.37e-19	101206458	Cucumis sativus	peptidyl-prolyl cis-trans isomerase 1-like(LOC101206458)										LOC101207312	3.08e-06	101207312	Cucumis sativus	serine/threonine-protein phosphatase PP2A catalytic subunit(LOC101207312)
LOC101206488	1.37e-19	101206488	Cucumis sativus	MACPF domain-containing protein At4g24290(LOC101206488)										LOC101207328	3.08e-06	101207328	Cucumis sativus	hypothetical protein(LOC101207328)
LOC101206501	1.37e-19	101206501	Cucumis sativus	trithorax group protein osa(LOC101206501)										LOC101207362	3.08e-06	101207362	Cucumis sativus	membrane steroid-binding protein 1(LOC101207362)
LOC101206505	1.37e-19	101206505	Cucumis sativus	UDP-glucose 6-dehydrogenase 1(LOC101206505)										LOC101207388	2.07e-19	101207388	Cucumis sativus	U-box domain-containing protein 4(LOC101207388)
LOC101206511	1.37e-19	101206511	Cucumis sativus	scarecrow-like protein 1(LOC101206511)										LOC101207399	2.07e-19	101207399	Cucumis sativus	glutamate-1-semialdehyde 2,1-aminomutase 2, chloroplastic(LOC101207399)
LOC101206517	1.37e-19	101206517	Cucumis sativus	uncharacterized RNA-binding protein C1827.05c(LOC101206517)										LOC101207403	2.07e-19	101207403	Cucumis sativus	PLASMODESMATA CALLOSE-BINDING PROTEIN 3(LOC101207403)
LOC101206527	1.37e-19	101206527	Cucumis sativus	probable mediator of RNA polymerase II transcription subunit 36b(LOC101206527)										LOC101207470	9.86e-07	101207470	Cucumis sativus	receptor-like kinase TMK3(LOC101207470)
LOC101206530	1.37e-19	101206530	Cucumis sativus	hypothetical protein(LOC101206530)										LOC101207481	3.08e-06	101207481	Cucumis sativus	probable low-specificity L-threonine aldolase 1(LOC101207481)
LOC101206533	1.37e-19	101206533	Cucumis sativus	40S ribosomal protein SA(LOC101206533)										LOC101207491	2.07e-19	101207491	Cucumis sativus	trihelix transcription factor GT-2(LOC101207491)
LOC101206541	3.14e-06	101206541	Cucumis sativus	uncharacterized LOC101206541(LOC101206541)										LOC101207502	2.07e-19	101207502	Cucumis sativus	BAG family molecular chaperone regulator 2(LOC101207502)
LOC101206548	2.53e-06	101206548	Cucumis sativus	peroxisomal membrane protein PMP22(LOC101206548)										LOC101207504	2.07e-19	101207504	Cucumis sativus	serine/threonine-protein kinase STN7, chloroplastic(LOC101207504)
LOC101206551	1.37e-19	101206551	Cucumis sativus	uncharacterized LOC101206551(LOC101206551)										LOC101207516	2.07e-19	101207516	Cucumis sativus	senescence-associated protein AAF, chlorolplastic(LOC101207516)
LOC101206559	1.91e-06	101206559	Cucumis sativus	chaperone protein dnaJ 10(LOC101206559)										LOC101207524	3.8e-06	101207524	Cucumis sativus	protein NRT1/ PTR FAMILY 5.2(LOC101207524)
LOC101206586	1.91e-06	101206586	Cucumis sativus	chromatin structure-remodeling complex protein SYD(LOC101206586)										LOC101207565	1.49e-05	101207565	Cucumis sativus	hypothetical protein(LOC101207565)
LOC101206597	1.37e-19	101206597	Cucumis sativus	PRA1 family protein B4(LOC101206597)										LOC101207569	2.25e-05	101207569	Cucumis sativus	hypothetical protein(LOC101207569)
LOC101206611	1.37e-19	101206611	Cucumis sativus	T-complex protein 1 subunit beta(LOC101206611)										LOC101207584	2.19e-05	101207584	Cucumis sativus	ultraviolet-B receptor UVR8(LOC101207584)
LOC101206629	1.37e-19	101206629	Cucumis sativus	hypersensitive-induced response protein 1-like(LOC101206629)										LOC101207605	2.07e-19	101207605	Cucumis sativus	inactive protein kinase SELMODRAFT_444075(LOC101207605)
LOC101206650	1.37e-19	101206650	Cucumis sativus	60S ribosomal protein L27a-3(LOC101206650)										LOC101207638	3.6e-05	101207638	Cucumis sativus	uncharacterized LOC101207638(LOC101207638)
LOC101206667	1.37e-19	101206667	Cucumis sativus	protein NOI4(LOC101206667)										LOC101207663	2.07e-19	101207663	Cucumis sativus	ferredoxin-thioredoxin reductase catalytic chain, chloroplastic(LOC101207663)
LOC101206670	1.37e-19	101206670	Cucumis sativus	60S ribosomal protein L19-1(LOC101206670)										LOC101207668	2.07e-19	101207668	Cucumis sativus	haloacid dehalogenase-like hydrolase domain-containing protein At4g39970(LOC101207668)
LOC101206674	1.37e-19	101206674	Cucumis sativus	uncharacterized LOC101206674(LOC101206674)										LOC101207677	1.49e-05	101207677	Cucumis sativus	calcineurin B-like protein 1(LOC101207677)
LOC101206686	1.37e-19	101206686	Cucumis sativus	E3 ubiquitin-protein ligase RMA3(LOC101206686)										LOC101207697	2.07e-19	101207697	Cucumis sativus	protein BASIC PENTACYSTEINE6(LOC101207697)
LOC101206692	1.37e-19	101206692	Cucumis sativus	phospholipid-transporting ATPase 1(LOC101206692)										LOC101207698	3.08e-06	101207698	Cucumis sativus	amino acid transporter AVT6A(LOC101207698)
LOC101206710	1.37e-19	101206710	Cucumis sativus	probable inactive receptor-like protein kinase At3g56050(LOC101206710)										LOC101207716	3.08e-06	101207716	Cucumis sativus	1-deoxy-D-xylulose 5-phosphate reductoisomerase, chloroplastic(LOC101207716)
LOC101206729	1.37e-19	101206729	Cucumis sativus	calcium-transporting ATPase 4, endoplasmic reticulum-type(LOC101206729)										LOC101207732	7.09e-05	101207732	Cucumis sativus	ACT domain-containing protein ACR12(LOC101207732)
LOC101206738	1.37e-19	101206738	Cucumis sativus	fibrous sheath CABYR-binding protein(LOC101206738)										LOC101207741	1.81e-05	101207741	Cucumis sativus	S-formylglutathione hydrolase(LOC101207741)
LOC101206742	1.91e-06	101206742	Cucumis sativus	protein SRC2(LOC101206742)										LOC101207786	2.07e-19	101207786	Cucumis sativus	RNA polymerase sigma factor sigA(LOC101207786)
LOC101206750	1.37e-19	101206750	Cucumis sativus	YTH domain-containing protein ECT4(LOC101206750)										LOC101207858	1.49e-05	101207858	Cucumis sativus	plastid division protein PDV1(LOC101207858)
LOC101206762	1.37e-19	101206762	Cucumis sativus	elongation factor Ts, mitochondrial(LOC101206762)										LOC101207866	9.95e-06	101207866	Cucumis sativus	acylamino-acid-releasing enzyme(LOC101207866)
LOC101206778	5.57e-05	101206778	Cucumis sativus	GDSL esterase/lipase 1(LOC101206778)										LOC101207895	1.87e-06	101207895	Cucumis sativus	peptide methionine sulfoxide reductase B5(LOC101207895)
LOC101206784	1.37e-19	101206784	Cucumis sativus	hypothetical protein(LOC101206784)										LOC101207898	1.38e-05	101207898	Cucumis sativus	uncharacterized LOC101207898(LOC101207898)
LOC101206790	4.61e-05	101206790	Cucumis sativus	uncharacterized LOC101206790(LOC101206790)										LOC101207903	2.19e-05	101207903	Cucumis sativus	endoglucanase 11(LOC101207903)
LOC101206803	1.37e-19	101206803	Cucumis sativus	probable galacturonosyltransferase 14(LOC101206803)										LOC101207910	2.07e-19	101207910	Cucumis sativus	transcription factor bHLH68(LOC101207910)
LOC101206809	1.37e-19	101206809	Cucumis sativus	glucose-6-phosphate 1-dehydrogenase, cytoplasmic isoform(LOC101206809)										LOC101207940	3.1e-05	101207940	Cucumis sativus	sterol 3-beta-glucosyltransferase UGT80A2(LOC101207940)
LOC101206821	1.37e-19	101206821	Cucumis sativus	expansin-like A3(LOC101206821)										LOC101207975	2.07e-19	101207975	Cucumis sativus	serine--glyoxylate aminotransferase-like(LOC101207975)
LOC101206860	1.37e-19	101206860	Cucumis sativus	peroxidase 73(LOC101206860)										LOC101208018	3.08e-06	101208018	Cucumis sativus	zinc finger CCCH domain-containing protein 38(LOC101208018)
LOC101206866	1.37e-19	101206866	Cucumis sativus	60S ribosomal protein L24(LOC101206866)										LOC101208034	2.07e-19	101208034	Cucumis sativus	transcription factor bHLH145(LOC101208034)
LOC101206908	1.37e-19	101206908	Cucumis sativus	transcription factor bHLH144(LOC101206908)										LOC101208052	2.07e-19	101208052	Cucumis sativus	protein TAB2 homolog, chloroplastic(LOC101208052)
LOC101206918	1.37e-19	101206918	Cucumis sativus	protein transport protein Sec61 subunit alpha(LOC101206918)										LOC101208054	1.44e-05	101208054	Cucumis sativus	pleiotropic drug resistance protein 3(LOC101208054)
LOC101206928	1.37e-19	101206928	Cucumis sativus	cathepsin B-like protease 3(LOC101206928)										LOC101208059	3.08e-06	101208059	Cucumis sativus	acyl carrier protein 4, chloroplastic(LOC101208059)
LOC101206940	1.37e-19	101206940	Cucumis sativus	26S proteasome non-ATPase regulatory subunit 2 homolog A(LOC101206940)										LOC101208063	2.07e-19	101208063	Cucumis sativus	zinc finger protein CONSTANS-LIKE 4(LOC101208063)
LOC101206941	1.37e-19	101206941	Cucumis sativus	L-ascorbate peroxidase 3(LOC101206941)										LOC101208068	2.07e-19	101208068	Cucumis sativus	auxin efflux carrier component 7(LOC101208068)
LOC101206943	1.91e-06	101206943	Cucumis sativus	transketolase, chloroplastic(LOC101206943)										LOC101208074	2.07e-19	101208074	Cucumis sativus	DNA damage-repair/toleration protein DRT100(LOC101208074)
LOC101206948	1.37e-19	101206948	Cucumis sativus	uncharacterized LOC101206948(LOC101206948)										LOC101208084	2.07e-19	101208084	Cucumis sativus	hypothetical protein(LOC101208084)
LOC101206954	4.36e-06	101206954	Cucumis sativus	probable acyl-activating enzyme 5, peroxisomal(LOC101206954)										LOC101208091	2.07e-19	101208091	Cucumis sativus	cytochrome P450 CYP82D47(LOC101208091)
LOC101206955	1.37e-19	101206955	Cucumis sativus	ras-related protein RABA4c(LOC101206955)										LOC101208094	7.04e-05	101208094	Cucumis sativus	hypothetical protein(LOC101208094)
LOC101206975	1.37e-19	101206975	Cucumis sativus	uricase-2(LOC101206975)										LOC101208104	2.07e-19	101208104	Cucumis sativus	tyrosine-specific transport protein 1(LOC101208104)
LOC101206979	1.37e-19	101206979	Cucumis sativus	nudix hydrolase 26, chloroplastic(LOC101206979)										LOC101208123	6.65e-06	101208123	Cucumis sativus	7-hydroxymethyl chlorophyll a reductase, chloroplastic(LOC101208123)
LOC101206983	1.37e-19	101206983	Cucumis sativus	putative GEM-like protein 8(LOC101206983)										LOC101208128	2.07e-19	101208128	Cucumis sativus	small heat shock protein, chloroplastic(LOC101208128)
LOC101206984	1.37e-19	101206984	Cucumis sativus	MACPF domain-containing protein At4g24290(LOC101206984)										LOC101208134	8.68e-05	101208134	Cucumis sativus	villin-3(LOC101208134)
LOC101207011	1.37e-19	101207011	Cucumis sativus	phosphate transporter PHO1 homolog 3(LOC101207011)										LOC101208135	1.19e-05	101208135	Cucumis sativus	glutamyl-tRNA reductase 2, chloroplastic-like(LOC101208135)
LOC101207017	1.37e-19	101207017	Cucumis sativus	aspartyl protease family protein 2(LOC101207017)										LOC101208145	2.07e-19	101208145	Cucumis sativus	alcohol dehydrogenase class-3(LOC101208145)
LOC101207054	1.37e-19	101207054	Cucumis sativus	expansin-like A1(LOC101207054)										LOC101208169	2.65e-06	101208169	Cucumis sativus	uncharacterized LOC101208169(LOC101208169)
LOC101207069	6.51e-05	101207069	Cucumis sativus	phospholipid-transporting ATPase 3(LOC101207069)										LOC101208171	3.08e-06	101208171	Cucumis sativus	plastoglobulin-1, chloroplastic(LOC101208171)
LOC101207078	1.37e-19	101207078	Cucumis sativus	malate dehydrogenase, mitochondrial(LOC101207078)										LOC101208181	6.54e-05	101208181	Cucumis sativus	spastin(LOC101208181)
LOC101207093	5.51e-06	101207093	Cucumis sativus	uncharacterized LOC101207093(LOC101207093)										LOC101208184	3.08e-06	101208184	Cucumis sativus	protein LOW PSII ACCUMULATION 1, chloroplastic(LOC101208184)
LOC101207102	1.37e-19	101207102	Cucumis sativus	pyruvate kinase 1, cytosolic(LOC101207102)										LOC101208193	1.19e-05	101208193	Cucumis sativus	protein ENHANCED DISEASE RESISTANCE 4(LOC101208193)
LOC101207106	1.37e-19	101207106	Cucumis sativus	protein SAR DEFICIENT 1(LOC101207106)										LOC101208201	2.07e-19	101208201	Cucumis sativus	BEL1-like homeodomain protein 1(LOC101208201)
LOC101207109	1.37e-19	101207109	Cucumis sativus	cytochrome b5(LOC101207109)										LOC101208233	2.07e-19	101208233	Cucumis sativus	F-box protein PP2-A14(LOC101208233)
LOC101207112	2.91e-05	101207112	Cucumis sativus	phosducin-like protein 3(LOC101207112)										LOC101208244	1.38e-05	101208244	Cucumis sativus	protein PIN-LIKES 3(LOC101208244)
LOC101207125	1.37e-19	101207125	Cucumis sativus	protein ENHANCED DISEASE RESISTANCE 4(LOC101207125)										LOC101208264	2.07e-19	101208264	Cucumis sativus	65-kDa microtubule-associated protein 6(LOC101208264)
LOC101207147	1.37e-19	101207147	Cucumis sativus	G-type lectin S-receptor-like serine/threonine-protein kinase B120(LOC101207147)										LOC101208289	2.07e-19	101208289	Cucumis sativus	probable polygalacturonase(LOC101208289)
LOC101207152	1.37e-19	101207152	Cucumis sativus	indole-3-acetic acid-induced protein ARG2(LOC101207152)										LOC101208295	2.07e-19	101208295	Cucumis sativus	protein LURP-one-related 12(LOC101208295)
LOC101207158	1.37e-19	101207158	Cucumis sativus	probable WRKY transcription factor 33-like(LOC101207158)										LOC101208308	2.07e-19	101208308	Cucumis sativus	protein ENHANCED DISEASE RESISTANCE 2-like(LOC101208308)
LOC101207164	1.37e-19	101207164	Cucumis sativus	uncharacterized protein At2g27730, mitochondrial(LOC101207164)										LOC101208333	2.07e-19	101208333	Cucumis sativus	probable sugar phosphate/phosphate translocator At1g12500(LOC101208333)
LOC101207168	4.93e-06	101207168	Cucumis sativus	methionine aminopeptidase 2B(LOC101207168)										LOC101208338	6.08e-05	101208338	Cucumis sativus	WPP domain-interacting protein 2(LOC101208338)
LOC101207177	1.37e-19	101207177	Cucumis sativus	phospho-2-dehydro-3-deoxyheptonate aldolase 2, chloroplastic(LOC101207177)										LOC101208346	2.75e-05	101208346	Cucumis sativus	cation/H(+) antiporter 18(LOC101208346)
LOC101207190	1.37e-19	101207190	Cucumis sativus	protein FERTILITY RESTORER RF2, mitochondrial(LOC101207190)										LOC101208396	2.07e-19	101208396	Cucumis sativus	probable plastidic glucose transporter 2(LOC101208396)
LOC101207205	1.37e-19	101207205	Cucumis sativus	ABC transporter C family member 14(LOC101207205)										LOC101208405	2.07e-19	101208405	Cucumis sativus	heavy metal-associated isoprenylated plant protein 26(LOC101208405)
LOC101207209	1.37e-19	101207209	Cucumis sativus	ATP-dependent Clp protease ATP-binding subunit ClpA homolog CD4B, chloroplastic(LOC101207209)										LOC101208417	2.07e-19	101208417	Cucumis sativus	diaminopimelate decarboxylase 2, chloroplastic(LOC101208417)
LOC101207215	1.37e-19	101207215	Cucumis sativus	probable WRKY transcription factor 46(LOC101207215)										LOC101208434	7.3e-06	101208434	Cucumis sativus	uncharacterized LOC101208434(LOC101208434)
LOC101207231	7.2e-05	101207231	Cucumis sativus	3-hydroxyisobutyryl-CoA hydrolase-like protein 4, mitochondrial(LOC101207231)										LOC101208444	5.74e-05	101208444	Cucumis sativus	28 kDa ribonucleoprotein, chloroplastic(LOC101208444)
LOC101207236	4.25e-05	101207236	Cucumis sativus	hydroxyproline O-arabinosyltransferase 3(LOC101207236)										LOC101208449	2.07e-19	101208449	Cucumis sativus	uncharacterized LOC101208449(LOC101208449)
LOC101207248	1.37e-19	101207248	Cucumis sativus	valine--tRNA ligase, mitochondrial 1(LOC101207248)										LOC101208453	2.07e-19	101208453	Cucumis sativus	protein KINESIN LIGHT CHAIN-RELATED 3(LOC101208453)
LOC101207254	1.37e-19	101207254	Cucumis sativus	alanine aminotransferase 2(LOC101207254)										LOC101208461	2.07e-19	101208461	Cucumis sativus	magnesium-chelatase subunit ChlD, chloroplastic(LOC101208461)
LOC101207261	1.37e-19	101207261	Cucumis sativus	uridine kinase-like protein 2, chloroplastic(LOC101207261)										LOC101208471	2.07e-19	101208471	Cucumis sativus	protein PIN-LIKES 6(LOC101208471)
LOC101207271	1.37e-19	101207271	Cucumis sativus	60S ribosomal protein L32-1(LOC101207271)										LOC101208479	9.86e-07	101208479	Cucumis sativus	uncharacterized LOC101208479(LOC101208479)
LOC101207279	1.37e-19	101207279	Cucumis sativus	coatomer subunit beta'-2(LOC101207279)										LOC101208491	2.07e-19	101208491	Cucumis sativus	phytochrome A(LOC101208491)
LOC101207284	3.99e-05	101207284	Cucumis sativus	probable protein phosphatase 2C 42(LOC101207284)										LOC101208552	6.65e-06	101208552	Cucumis sativus	protein WVD2-like 7(LOC101208552)
LOC101207311	1.37e-19	101207311	Cucumis sativus	clathrin light chain 1(LOC101207311)										LOC101208556	1.19e-05	101208556	Cucumis sativus	acyl-CoA-binding domain-containing protein 3(LOC101208556)
LOC101207314	1.37e-19	101207314	Cucumis sativus	hypothetical protein(LOC101207314)										LOC101208559	3.08e-06	101208559	Cucumis sativus	protein SIEVE ELEMENT OCCLUSION B(LOC101208559)
LOC101207315	1.37e-19	101207315	Cucumis sativus	carotenoid 9,10(9',10')-cleavage dioxygenase 1(LOC101207315)										LOC101208563	2.25e-05	101208563	Cucumis sativus	translation factor GUF1 homolog, chloroplastic(LOC101208563)
LOC101207321	1.37e-19	101207321	Cucumis sativus	ammonium transporter 2(LOC101207321)										LOC101208569	3.08e-06	101208569	Cucumis sativus	TPR repeat-containing thioredoxin TTL1(LOC101208569)
LOC101207331	1.37e-19	101207331	Cucumis sativus	callose synthase 12(LOC101207331)										LOC101208579	2.07e-19	101208579	Cucumis sativus	hypothetical protein(LOC101208579)
LOC101207347	1.37e-19	101207347	Cucumis sativus	dnaJ homolog subfamily B member 8(LOC101207347)										LOC101208582	2.07e-19	101208582	Cucumis sativus	protein TIC 40, chloroplastic(LOC101208582)
LOC101207355	1.37e-19	101207355	Cucumis sativus	60S ribosomal protein L28-2(LOC101207355)										LOC101208584	2.07e-19	101208584	Cucumis sativus	RNA polymerase sigma factor sigE, chloroplastic/mitochondrial(LOC101208584)
LOC101207365	1.37e-19	101207365	Cucumis sativus	ubiquitin-conjugating enzyme E2 10(LOC101207365)										LOC101208608	2.07e-19	101208608	Cucumis sativus	heavy metal-associated isoprenylated plant protein 7(LOC101208608)
LOC101207401	1.37e-19	101207401	Cucumis sativus	kunitz trypsin inhibitor 5(LOC101207401)										LOC101208634	2.07e-19	101208634	Cucumis sativus	UDP-sulfoquinovose synthase, chloroplastic(LOC101208634)
LOC101207416	1.37e-19	101207416	Cucumis sativus	probable WRKY transcription factor 51(LOC101207416)										LOC101208641	2.07e-19	101208641	Cucumis sativus	probable xyloglucan endotransglucosylase/hydrolase protein 28(LOC101208641)
LOC101207419	1.33e-06	101207419	Cucumis sativus	uncharacterized LOC101207419(LOC101207419)										LOC101208661	2.07e-19	101208661	Cucumis sativus	uncharacterized LOC101208661(LOC101208661)
LOC101207461	1.37e-19	101207461	Cucumis sativus	long chain acyl-CoA synthetase 6, peroxisomal(LOC101207461)										LOC101208674	2.07e-19	101208674	Cucumis sativus	photosystem I reaction center subunit XI, chloroplastic-like(LOC101208674)
LOC101207505	1.37e-19	101207505	Cucumis sativus	luminal-binding protein 5(LOC101207505)										LOC101208699	2.07e-19	101208699	Cucumis sativus	NADP-dependent glyceraldehyde-3-phosphate dehydrogenase(LOC101208699)
LOC101207514	1.37e-19	101207514	Cucumis sativus	S-adenosylmethionine decarboxylase proenzyme(LOC101207514)										LOC101208719	2.07e-19	101208719	Cucumis sativus	probable trehalase(LOC101208719)
LOC101207520	1.37e-19	101207520	Cucumis sativus	eukaryotic translation initiation factor(LOC101207520)										LOC101208722	2.07e-19	101208722	Cucumis sativus	O-fucosyltransferase 36(LOC101208722)
LOC101207534	1.36e-05	101207534	Cucumis sativus	uncharacterized LOC101207534(LOC101207534)										LOC101208725	2.07e-19	101208725	Cucumis sativus	probable protein phosphatase 2C 34(LOC101208725)
LOC101207554	1.37e-19	101207554	Cucumis sativus	calnexin homolog(LOC101207554)										LOC101208729	2.07e-19	101208729	Cucumis sativus	glucan endo-1,3-beta-glucosidase 11(LOC101208729)
LOC101207556	1.37e-19	101207556	Cucumis sativus	60S ribosomal protein L37a(LOC101207556)										LOC101208733	6.99e-05	101208733	Cucumis sativus	uncharacterized LOC101208733(LOC101208733)
LOC101207562	1.37e-19	101207562	Cucumis sativus	stem-specific protein TSJT1(LOC101207562)										LOC101208740	2.07e-19	101208740	Cucumis sativus	chlorophyll a-b binding protein CP29.1, chloroplastic(LOC101208740)
LOC101207567	1.37e-19	101207567	Cucumis sativus	probable calcium-binding protein CML35(LOC101207567)										LOC101208751	5.23e-06	101208751	Cucumis sativus	uncharacterized LOC101208751(LOC101208751)
LOC101207576	1.37e-19	101207576	Cucumis sativus	hypothetical protein(LOC101207576)										LOC101208795	2.07e-19	101208795	Cucumis sativus	uncharacterized LOC101208795(LOC101208795)
LOC101207596	1.37e-19	101207596	Cucumis sativus	uncharacterized LOC101207596(LOC101207596)										LOC101208821	2.07e-19	101208821	Cucumis sativus	protein SCAR3(LOC101208821)
LOC101207608	1.37e-19	101207608	Cucumis sativus	RGG repeats nuclear RNA binding protein A(LOC101207608)										LOC101208830	2.07e-19	101208830	Cucumis sativus	phosphatidylinositol 4-phosphate 5-kinase 1(LOC101208830)
LOC101207630	5.12e-05	101207630	Cucumis sativus	ORM1-like protein 3(LOC101207630)										LOC101208844	8.64e-06	101208844	Cucumis sativus	ras-related protein RABD1(LOC101208844)
LOC101207634	1.37e-19	101207634	Cucumis sativus	probable glutathione S-transferase(LOC101207634)										LOC101208849	7.89e-05	101208849	Cucumis sativus	uncharacterized LOC101208849(LOC101208849)
LOC101207637	1.2e-05	101207637	Cucumis sativus	vacuolar protein sorting-associated protein 60.1(LOC101207637)										LOC101208859	2.07e-19	101208859	Cucumis sativus	putative leucine-rich repeat-containing protein DDB_G0290503(LOC101208859)
LOC101207640	1.37e-19	101207640	Cucumis sativus	phospholipase A1-Igamma1, chloroplastic(LOC101207640)										LOC101208861	4.5e-06	101208861	Cucumis sativus	zinc finger protein VAR3, chloroplastic(LOC101208861)
LOC101207652	1.37e-19	101207652	Cucumis sativus	uncharacterized LOC101207652(LOC101207652)										LOC101208874	1.44e-05	101208874	Cucumis sativus	uncharacterized LOC101208874(LOC101208874)
LOC101207687	1.91e-06	101207687	Cucumis sativus	clustered mitochondria protein(LOC101207687)										LOC101208875	9.86e-07	101208875	Cucumis sativus	heparan-alpha-glucosaminide N-acetyltransferase(LOC101208875)
LOC101207693	1.37e-19	101207693	Cucumis sativus	transcription initiation factor IIF subunit alpha(LOC101207693)										LOC101208881	2.07e-19	101208881	Cucumis sativus	peroxiredoxin-2(LOC101208881)
LOC101207704	3.42e-05	101207704	Cucumis sativus	coatomer subunit epsilon-1(LOC101207704)										LOC101208883	1.87e-06	101208883	Cucumis sativus	2-oxoglutarate dehydrogenase, mitochondrial(LOC101208883)
LOC101207744	1.36e-05	101207744	Cucumis sativus	probable transcriptional regulator SLK2(LOC101207744)										LOC101208885	2.07e-19	101208885	Cucumis sativus	protein NSP-INTERACTING KINASE 3(LOC101208885)
LOC101207749	1.37e-19	101207749	Cucumis sativus	IQ domain-containing protein IQM1(LOC101207749)										LOC101208899	2.07e-19	101208899	Cucumis sativus	B-box zinc finger protein 18(LOC101208899)
LOC101207753	1.37e-19	101207753	Cucumis sativus	importin subunit alpha-2(LOC101207753)										LOC101208900	2.07e-19	101208900	Cucumis sativus	poly(U)-specific endoribonuclease-B(LOC101208900)
LOC101207758	1.37e-19	101207758	Cucumis sativus	60S acidic ribosomal protein P2B(LOC101207758)										LOC101208928	2.07e-19	101208928	Cucumis sativus	serine/arginine-rich-splicing factor SR34(LOC101208928)
LOC101207768	1.37e-19	101207768	Cucumis sativus	heterogeneous nuclear ribonucleoprotein 1(LOC101207768)										LOC101208935	1.87e-06	101208935	Cucumis sativus	uncharacterized LOC101208935(LOC101208935)
LOC101207789	1.37e-19	101207789	Cucumis sativus	E3 ubiquitin-protein ligase UPL2(LOC101207789)										LOC101208942	2.07e-19	101208942	Cucumis sativus	probable sucrose-phosphate synthase 2(LOC101208942)
LOC101207811	1.37e-19	101207811	Cucumis sativus	insulin-degrading enzyme-like 1, peroxisomal(LOC101207811)										LOC101208965	2.07e-19	101208965	Cucumis sativus	uncharacterized LOC101208965(LOC101208965)
LOC101207819	1.37e-19	101207819	Cucumis sativus	histone deacetylase 5(LOC101207819)										LOC101208974	2.07e-19	101208974	Cucumis sativus	granule-bound starch synthase 1, chloroplastic/amyloplastic(LOC101208974)
LOC101207826	1.37e-19	101207826	Cucumis sativus	probable serine/threonine-protein kinase At1g54610(LOC101207826)										LOC101208983	2.07e-19	101208983	Cucumis sativus	shaggy-related protein kinase kappa(LOC101208983)
LOC101207830	1.37e-19	101207830	Cucumis sativus	stem-specific protein TSJT1(LOC101207830)										LOC101209013	9.86e-07	101209013	Cucumis sativus	two-component response regulator ARR2(LOC101209013)
LOC101207833	1.37e-19	101207833	Cucumis sativus	uncharacterized LOC101207833(LOC101207833)										LOC101209029	2.65e-06	101209029	Cucumis sativus	probable inactive leucine-rich repeat receptor-like protein kinase At3g03770(LOC101209029)
LOC101207838	1.91e-06	101207838	Cucumis sativus	hypothetical protein(LOC101207838)										LOC101209039	2.07e-19	101209039	Cucumis sativus	COP1-interacting protein 7(LOC101209039)
LOC101207841	1.37e-19	101207841	Cucumis sativus	probable protein phosphatase 2C 25(LOC101207841)										LOC101209041	2.63e-05	101209041	Cucumis sativus	linoleate 13S-lipoxygenase 2-1, chloroplastic(LOC101209041)
LOC101207848	1.37e-19	101207848	Cucumis sativus	60S ribosomal protein L34(LOC101207848)										LOC101209045	2.07e-19	101209045	Cucumis sativus	thiol protease aleurain-like(LOC101209045)
LOC101207859	1.37e-19	101207859	Cucumis sativus	heat shock 70 kDa protein 17(LOC101207859)										LOC101209061	1.31e-05	101209061	Cucumis sativus	ras-related protein RABD2c(LOC101209061)
LOC101207867	1.37e-19	101207867	Cucumis sativus	cytochrome P450 CYP72A219(LOC101207867)										LOC101209067	2.07e-19	101209067	Cucumis sativus	quinone-oxidoreductase homolog, chloroplastic(LOC101209067)
LOC101207883	1.37e-19	101207883	Cucumis sativus	scarecrow-like protein 13(LOC101207883)										LOC101209089	1.19e-05	101209089	Cucumis sativus	hypothetical protein(LOC101209089)
LOC101207890	1.37e-19	101207890	Cucumis sativus	heat shock cognate protein 80(LOC101207890)										LOC101209096	3.08e-06	101209096	Cucumis sativus	cyclin-dependent kinase G-2(LOC101209096)
LOC101207891	1.37e-19	101207891	Cucumis sativus	blue-light photoreceptor PHR2(LOC101207891)										LOC101209111	2.07e-19	101209111	Cucumis sativus	hypothetical protein(LOC101209111)
LOC101207897	1.37e-19	101207897	Cucumis sativus	uncharacterized LOC101207897(LOC101207897)										LOC101209118	2.07e-19	101209118	Cucumis sativus	systemin receptor SR160(LOC101209118)
LOC101207906	6.68e-07	101207906	Cucumis sativus	probable leucine-rich repeat receptor-like protein kinase At5g49770(LOC101207906)										LOC101209125	2.07e-19	101209125	Cucumis sativus	protein OBERON 3(LOC101209125)
LOC101207908	1.37e-19	101207908	Cucumis sativus	probable ATP synthase 24 kDa subunit, mitochondrial(LOC101207908)										LOC101209132	2.07e-19	101209132	Cucumis sativus	glycerate dehydrogenase-like(LOC101209132)
LOC101207930	1.37e-19	101207930	Cucumis sativus	binding partner of ACD11 1(LOC101207930)										LOC101209135	2.07e-19	101209135	Cucumis sativus	oxygen-evolving enhancer protein 3-2, chloroplastic(LOC101209135)
LOC101207933	6.68e-07	101207933	Cucumis sativus	monodehydroascorbate reductase, seedling isozyme-like(LOC101207933)										LOC101209141	2.07e-19	101209141	Cucumis sativus	zinc finger protein CONSTANS-LIKE 4(LOC101209141)
LOC101207951	1.37e-19	101207951	Cucumis sativus	UDP-arabinose 4-epimerase 1(LOC101207951)										LOC101209142	2.07e-19	101209142	Cucumis sativus	FCS-Like Zinc finger 2(LOC101209142)
LOC101207952	1.37e-19	101207952	Cucumis sativus	60S ribosomal protein L18a(LOC101207952)										LOC101209143	2.07e-19	101209143	Cucumis sativus	ribosome-binding factor PSRP1, chloroplastic(LOC101209143)
LOC101207958	1.91e-06	101207958	Cucumis sativus	uncharacterized LOC101207958(LOC101207958)										LOC101209155	2.07e-19	101209155	Cucumis sativus	15-cis-phytoene desaturase, chloroplastic/chromoplastic(LOC101209155)
LOC101207964	2.65e-05	101207964	Cucumis sativus	peroxisomal membrane protein PEX14(LOC101207964)										LOC101209180	2.07e-19	101209180	Cucumis sativus	calcium sensing receptor, chloroplastic(LOC101209180)
LOC101207968	1.37e-19	101207968	Cucumis sativus	60S ribosomal protein L37a(LOC101207968)										LOC101209186	2.07e-19	101209186	Cucumis sativus	phosphoglycolate phosphatase 1B, chloroplastic(LOC101209186)
LOC101207976	3.76e-06	101207976	Cucumis sativus	protein CHROMATIN REMODELING 5(LOC101207976)										LOC101209187	2.07e-19	101209187	Cucumis sativus	uncharacterized LOC101209187(LOC101209187)
LOC101207982	4.25e-05	101207982	Cucumis sativus	calcium/calmodulin-regulated receptor-like kinase 2(LOC101207982)										LOC101209208	2.07e-19	101209208	Cucumis sativus	auxin response factor 9(LOC101209208)
LOC101207985	1.37e-19	101207985	Cucumis sativus	uncharacterized protein At2g23090(LOC101207985)										LOC101209227	4.55e-05	101209227	Cucumis sativus	transcription factor DIVARICATA(LOC101209227)
LOC101207988	1.37e-19	101207988	Cucumis sativus	zinc finger protein ZAT10(LOC101207988)										LOC101209255	6.48e-05	101209255	Cucumis sativus	lysophospholipid acyltransferase LPEAT2(LOC101209255)
LOC101208016	1.37e-19	101208016	Cucumis sativus	phospholipase D beta 1(LOC101208016)										LOC101209261	2.07e-19	101209261	Cucumis sativus	protein WVD2-like 7(LOC101209261)
LOC101208026	1.37e-19	101208026	Cucumis sativus	glutamate decarboxylase 4(LOC101208026)										LOC101209266	8.64e-06	101209266	Cucumis sativus	K(+) efflux antiporter 3, chloroplastic(LOC101209266)
LOC101208027	1.37e-19	101208027	Cucumis sativus	beta-glucosidase 12(LOC101208027)										LOC101209272	2.14e-05	101209272	Cucumis sativus	protein EXECUTER 2, chloroplastic(LOC101209272)
LOC101208040	1.37e-19	101208040	Cucumis sativus	40S ribosomal protein S3a(LOC101208040)										LOC101209294	2.07e-19	101209294	Cucumis sativus	glycine-rich protein-like(LOC101209294)
LOC101208051	3.53e-05	101208051	Cucumis sativus	uncharacterized LOC101208051(LOC101208051)										LOC101209305	2.07e-19	101209305	Cucumis sativus	protein EXORDIUM-like 3(LOC101209305)
LOC101208057	1.37e-19	101208057	Cucumis sativus	LEAF RUST 10 DISEASE-RESISTANCE LOCUS RECEPTOR-LIKE PROTEIN KINASE-like 1.2(LOC101208057)										LOC101209308	3.08e-06	101209308	Cucumis sativus	transmembrane ascorbate ferrireductase 1(LOC101209308)
LOC101208086	1.37e-19	101208086	Cucumis sativus	26S proteasome non-ATPase regulatory subunit 13 homolog A(LOC101208086)										LOC101209314	1.31e-05	101209314	Cucumis sativus	UV-B-induced protein At3g17800, chloroplastic(LOC101209314)
LOC101208088	1.37e-19	101208088	Cucumis sativus	60S ribosomal protein L15-1(LOC101208088)										LOC101209374	2.07e-19	101209374	Cucumis sativus	zinc finger protein 7(LOC101209374)
LOC101208149	1.37e-19	101208149	Cucumis sativus	protein HEADING DATE 3B(LOC101208149)										LOC101209385	2.07e-19	101209385	Cucumis sativus	thioredoxin-like protein CXXS1(LOC101209385)
LOC101208152	1.37e-19	101208152	Cucumis sativus	bark storage protein A(LOC101208152)										LOC101209387	2.07e-19	101209387	Cucumis sativus	alpha-glucosidase 2(LOC101209387)
LOC101208164	1.37e-19	101208164	Cucumis sativus	uncharacterized LOC101208164(LOC101208164)										LOC101209389	2.07e-19	101209389	Cucumis sativus	uncharacterized LOC101209389(LOC101209389)
LOC101208170	6.68e-07	101208170	Cucumis sativus	probable protein phosphatase 2C 2(LOC101208170)										LOC101209417	2.07e-19	101209417	Cucumis sativus	cyclin-D1-1(LOC101209417)
LOC101208173	1.37e-19	101208173	Cucumis sativus	uncharacterized protein DDB_G0283357(LOC101208173)										LOC101209421	2.07e-19	101209421	Cucumis sativus	33 kDa ribonucleoprotein, chloroplastic(LOC101209421)
LOC101208176	1.37e-19	101208176	Cucumis sativus	60S ribosomal protein L6-2(LOC101208176)										LOC101209430	2.65e-06	101209430	Cucumis sativus	aldehyde dehydrogenase family 2 member B4, mitochondrial(LOC101209430)
LOC101208182	7.06e-05	101208182	Cucumis sativus	3-ketoacyl-CoA thiolase 2, peroxisomal(LOC101208182)										LOC101209443	2.07e-19	101209443	Cucumis sativus	protein NSP-INTERACTING KINASE 1(LOC101209443)
LOC101208196	9.1e-05	101208196	Cucumis sativus	patatin-like protein 3(LOC101208196)										LOC101209451	2.07e-19	101209451	Cucumis sativus	phosphoglucomutase, chloroplastic(LOC101209451)
LOC101208203	1.37e-19	101208203	Cucumis sativus	CDPK-related kinase 5(LOC101208203)										LOC101209452	2.19e-05	101209452	Cucumis sativus	uncharacterized LOC101209452(LOC101209452)
LOC101208227	1.37e-19	101208227	Cucumis sativus	25.3 kDa vesicle transport protein(LOC101208227)										LOC101209471	1.87e-06	101209471	Cucumis sativus	kinesin-like protein KIN-UA(LOC101209471)
LOC101208231	1.37e-19	101208231	Cucumis sativus	adenine phosphoribosyltransferase 1(LOC101208231)										LOC101209503	2.07e-19	101209503	Cucumis sativus	GATA transcription factor 16(LOC101209503)
LOC101208245	1.91e-06	101208245	Cucumis sativus	LOB domain-containing protein 41(LOC101208245)										LOC101209528	2.07e-19	101209528	Cucumis sativus	lysine histidine transporter-like 8(LOC101209528)
LOC101208259	3.14e-06	101208259	Cucumis sativus	hydroxymethylglutaryl-CoA synthase(LOC101208259)										LOC101209530	2.07e-19	101209530	Cucumis sativus	FT-interacting protein 7(LOC101209530)
LOC101208262	3.14e-06	101208262	Cucumis sativus	protein PLANT CADMIUM RESISTANCE 8(LOC101208262)										LOC101209537	2.07e-19	101209537	Cucumis sativus	signal recognition particle 54 kDa protein, chloroplastic(LOC101209537)
LOC101208315	1.37e-19	101208315	Cucumis sativus	40S ribosomal protein S3-2(LOC101208315)										LOC101209539	6.65e-06	101209539	Cucumis sativus	ATP-citrate synthase beta chain protein 2(LOC101209539)
LOC101208322	1.37e-19	101208322	Cucumis sativus	enolase(LOC101208322)										LOC101209558	2.07e-19	101209558	Cucumis sativus	UDP-glucose 4-epimerase GEPI48(LOC101209558)
LOC101208328	1.37e-19	101208328	Cucumis sativus	protein TOC75-3, chloroplastic(LOC101208328)										LOC101209560	2.07e-19	101209560	Cucumis sativus	filament-like plant protein 7(LOC101209560)
LOC101208329	1.37e-19	101208329	Cucumis sativus	phosphoenolpyruvate carboxylase, housekeeping isozyme-like(LOC101208329)										LOC101209561	2.07e-19	101209561	Cucumis sativus	galacturonosyltransferase 8(LOC101209561)
LOC101208356	1.37e-19	101208356	Cucumis sativus	serine/threonine-protein kinase AFC2(LOC101208356)										LOC101209574	2.07e-19	101209574	Cucumis sativus	ABC transporter B family member 4(LOC101209574)
LOC101208364	1.37e-19	101208364	Cucumis sativus	putative E3 ubiquitin-protein ligase XBAT35(LOC101208364)										LOC101209595	2.07e-19	101209595	Cucumis sativus	vesicle-associated membrane protein 711(LOC101209595)
LOC101208367	1.37e-19	101208367	Cucumis sativus	protein PXR1(LOC101208367)										LOC101209618	3.08e-06	101209618	Cucumis sativus	uncharacterized LOC101209618(LOC101209618)
LOC101208369	1.37e-19	101208369	Cucumis sativus	calcium-dependent protein kinase 1(LOC101208369)										LOC101209640	4.31e-05	101209640	Cucumis sativus	xylose isomerase(LOC101209640)
LOC101208403	1.37e-19	101208403	Cucumis sativus	uncharacterized LOC101208403(LOC101208403)										LOC101209656	1.69e-05	101209656	Cucumis sativus	neutral ceramidase 2(LOC101209656)
LOC101208414	1.37e-19	101208414	Cucumis sativus	probable glucan 1,3-alpha-glucosidase(LOC101208414)										LOC101209660	9.95e-06	101209660	Cucumis sativus	187-kDa microtubule-associated protein AIR9(LOC101209660)
LOC101208428	1.37e-19	101208428	Cucumis sativus	extensin-2(LOC101208428)										LOC101209679	2.07e-19	101209679	Cucumis sativus	uncharacterized LOC101209679(LOC101209679)
LOC101208438	1.37e-19	101208438	Cucumis sativus	serine/threonine-protein kinase tricorner(LOC101208438)										LOC101209691	2.75e-05	101209691	Cucumis sativus	subtilisin-like protease SBT1.7(LOC101209691)
LOC101208445	1.37e-19	101208445	Cucumis sativus	E3 ubiquitin-protein ligase PUB23(LOC101208445)										LOC101209736	2.07e-19	101209736	Cucumis sativus	probable pectate lyase 5(LOC101209736)
LOC101208446	1.37e-19	101208446	Cucumis sativus	14-3-3-like protein D(LOC101208446)										LOC101209748	2.07e-19	101209748	Cucumis sativus	serine/threonine-protein kinase D6PKL2(LOC101209748)
LOC101208452	2.6e-05	101208452	Cucumis sativus	serine/threonine-protein kinase CTR1(LOC101208452)										LOC101209777	2.07e-19	101209777	Cucumis sativus	histidine kinase 4(LOC101209777)
LOC101208458	1.37e-19	101208458	Cucumis sativus	CBL-interacting serine/threonine-protein kinase 6(LOC101208458)										LOC101209799	2.07e-19	101209799	Cucumis sativus	geranylgeranyl pyrophosphate synthase, chloroplastic(LOC101209799)
LOC101208482	6.7e-06	101208482	Cucumis sativus	topless-related protein 3(LOC101208482)										LOC101209802	3.08e-06	101209802	Cucumis sativus	uncharacterized LOC101209802(LOC101209802)
LOC101208485	1.37e-19	101208485	Cucumis sativus	cinnamoyl-CoA reductase 2(LOC101208485)										LOC101209820	2.07e-19	101209820	Cucumis sativus	aminomethyltransferase, mitochondrial(LOC101209820)
LOC101208490	1.91e-06	101208490	Cucumis sativus	transmembrane 9 superfamily member 9(LOC101208490)										LOC101209832	2.07e-19	101209832	Cucumis sativus	photosystem I reaction center subunit psaK, chloroplastic(LOC101209832)
LOC101208495	1.37e-19	101208495	Cucumis sativus	eukaryotic translation initiation factor(LOC101208495)										LOC101209837	2.07e-19	101209837	Cucumis sativus	tubulin beta chain(LOC101209837)
LOC101208536	3.05e-05	101208536	Cucumis sativus	60S ribosomal protein L22-2(LOC101208536)										LOC101209838	2.07e-19	101209838	Cucumis sativus	heavy metal-associated isoprenylated plant protein 34(LOC101209838)
LOC101208540	1.37e-19	101208540	Cucumis sativus	protein transport protein Sec61 subunit alpha(LOC101208540)										LOC101209842	1.87e-06	101209842	Cucumis sativus	gamma-glutamylcyclotransferase 2-1(LOC101209842)
LOC101208562	2.5e-05	101208562	Cucumis sativus	tubulin--tyrosine ligase-like protein 12(LOC101208562)										LOC101209846	2.07e-19	101209846	Cucumis sativus	uncharacterized LOC101209846(LOC101209846)
LOC101208565	1.37e-19	101208565	Cucumis sativus	ran-binding protein 1 homolog a(LOC101208565)										LOC101209869	2.07e-19	101209869	Cucumis sativus	probable polygalacturonase(LOC101209869)
LOC101208618	1.37e-19	101208618	Cucumis sativus	probable lysophospholipase BODYGUARD 4(LOC101208618)										LOC101209895	4.14e-05	101209895	Cucumis sativus	uncharacterized LOC101209895(LOC101209895)
LOC101208630	2.85e-05	101208630	Cucumis sativus	myosin-6(LOC101208630)										LOC101209905	2.07e-19	101209905	Cucumis sativus	ABC transporter C family member 12(LOC101209905)
LOC101208632	1.37e-19	101208632	Cucumis sativus	40S ribosomal protein S25-2(LOC101208632)										LOC101209912	2.07e-19	101209912	Cucumis sativus	uncharacterized LOC101209912(LOC101209912)
LOC101208643	1.91e-06	101208643	Cucumis sativus	ras-related protein RABH1e(LOC101208643)										LOC101209914	2.65e-06	101209914	Cucumis sativus	probable alpha,alpha-trehalose-phosphate synthase [UDP-forming] 7(LOC101209914)
LOC101208656	1.37e-19	101208656	Cucumis sativus	probable serine/threonine-protein kinase PBL19(LOC101208656)										LOC101209927	2.07e-19	101209927	Cucumis sativus	RGG repeats nuclear RNA binding protein A(LOC101209927)
LOC101208666	9.03e-06	101208666	Cucumis sativus	AAA-ATPase At2g18193(LOC101208666)										LOC101209929	3.08e-06	101209929	Cucumis sativus	glycosyltransferase BC10(LOC101209929)
LOC101208671	1.37e-19	101208671	Cucumis sativus	clathrin interactor EPSIN 2(LOC101208671)										LOC101209930	2.65e-06	101209930	Cucumis sativus	ATP-dependent DNA helicase Q-like 3(LOC101209930)
LOC101208672	1.37e-19	101208672	Cucumis sativus	protein DJ-1 homolog D(LOC101208672)										LOC101209934	2.07e-19	101209934	Cucumis sativus	phosphoinositide phosphatase SAC2(LOC101209934)
LOC101208690	1.37e-19	101208690	Cucumis sativus	NAC domain-containing protein 62(LOC101208690)										LOC101209959	2.07e-19	101209959	Cucumis sativus	ACT domain-containing protein ACR8(LOC101209959)
LOC101208692	5.47e-05	101208692	Cucumis sativus	phosphoinositide phosphatase SAC8(LOC101208692)										LOC101209970	2.07e-19	101209970	Cucumis sativus	auxin-responsive protein IAA26(LOC101209970)
LOC101208693	7.26e-06	101208693	Cucumis sativus	heat stress transcription factor A-3(LOC101208693)										LOC101209983	3.08e-06	101209983	Cucumis sativus	amino acid transporter AVT3B(LOC101209983)
LOC101208696	5.57e-05	101208696	Cucumis sativus	proteasome subunit beta type-6(LOC101208696)										LOC101210002	3.08e-06	101210002	Cucumis sativus	BES1/BZR1 homolog protein 4(LOC101210002)
LOC101208697	2.7e-05	101208697	Cucumis sativus	probable methionine--tRNA ligase(LOC101208697)										LOC101210020	2.07e-19	101210020	Cucumis sativus	patellin-3(LOC101210020)
LOC101208703	1.37e-19	101208703	Cucumis sativus	calcium-binding protein KIC(LOC101208703)										LOC101210025	2.07e-19	101210025	Cucumis sativus	receptor protein kinase TMK1(LOC101210025)
LOC101208728	1.37e-19	101208728	Cucumis sativus	pyrophosphate--fructose 6-phosphate 1-phosphotransferase subunit alpha(LOC101208728)										LOC101210042	2.07e-19	101210042	Cucumis sativus	root phototropism protein 2(LOC101210042)
LOC101208743	1.37e-19	101208743	Cucumis sativus	diacylglycerol kinase 5(LOC101208743)										LOC101210079	6.76e-05	101210079	Cucumis sativus	U-box domain-containing protein 45(LOC101210079)
LOC101208783	1.37e-19	101208783	Cucumis sativus	uncharacterized LOC101208783(LOC101208783)										LOC101210082	2.65e-06	101210082	Cucumis sativus	cis-3-alkyl-4-alkyloxetan-2-one decarboxylase(LOC101210082)
LOC101208804	1.37e-19	101208804	Cucumis sativus	pathogen-induced protein CuPi1(LOC101208804)										LOC101210094	2.07e-19	101210094	Cucumis sativus	stromal 70 kDa heat shock-related protein, chloroplastic(LOC101210094)
LOC101208816	1.37e-19	101208816	Cucumis sativus	hypersensitive-induced response protein 4(LOC101208816)										LOC101210138	2.65e-06	101210138	Cucumis sativus	two-component response regulator ARR2(LOC101210138)
LOC101208838	1.37e-19	101208838	Cucumis sativus	probable 1-acylglycerol-3-phosphate O-acyltransferase(LOC101208838)										LOC101210152	2.75e-05	101210152	Cucumis sativus	chitinase-like protein 2(LOC101210152)
LOC101208845	1.37e-19	101208845	Cucumis sativus	transcription factor MTB1(LOC101208845)										LOC101210154	2.07e-19	101210154	Cucumis sativus	homeobox-leucine zipper protein ATHB-14(LOC101210154)
LOC101208853	1.37e-19	101208853	Cucumis sativus	steroid 5-alpha-reductase DET2(LOC101208853)										LOC101210164	2.07e-19	101210164	Cucumis sativus	uncharacterized LOC101210164(LOC101210164)
LOC101208886	1.37e-19	101208886	Cucumis sativus	elongation factor 2(LOC101208886)										LOC101210169	2.07e-19	101210169	Cucumis sativus	GRB10-interacting GYF protein 2(LOC101210169)
LOC101208891	1.37e-19	101208891	Cucumis sativus	uncharacterized LOC101208891(LOC101208891)										LOC101210177	2.07e-19	101210177	Cucumis sativus	ELMO domain-containing protein A(LOC101210177)
LOC101208902	1.37e-19	101208902	Cucumis sativus	PP2A regulatory subunit TAP46(LOC101208902)										LOC101210189	2.07e-19	101210189	Cucumis sativus	transcription factor DIVARICATA(LOC101210189)
LOC101208911	1.37e-19	101208911	Cucumis sativus	nudix hydrolase 17, mitochondrial(LOC101208911)										LOC101210203	4.37e-05	101210203	Cucumis sativus	transcription factor bHLH162(LOC101210203)
LOC101208924	1.37e-19	101208924	Cucumis sativus	60S ribosomal protein L32-1(LOC101208924)										LOC101210209	2.07e-19	101210209	Cucumis sativus	acetyl-coenzyme A carboxylase carboxyl transferase subunit alpha, chloroplastic(LOC101210209)
LOC101208931	1.37e-19	101208931	Cucumis sativus	syntaxin-121(LOC101208931)										LOC101210229	4.26e-05	101210229	Cucumis sativus	palmitoyl-monogalactosyldiacylglycerol delta-7 desaturase, chloroplastic(LOC101210229)
LOC101208932	1.31e-05	101208932	Cucumis sativus	peroxidase P7(LOC101208932)										LOC101210264	3.08e-06	101210264	Cucumis sativus	mechanosensitive ion channel protein 6(LOC101210264)
LOC101208937	1.37e-19	101208937	Cucumis sativus	ERBB-3 BINDING PROTEIN 1(LOC101208937)										LOC101210271	2.07e-19	101210271	Cucumis sativus	uncharacterized LOC101210271(LOC101210271)
LOC101208950	1.37e-19	101208950	Cucumis sativus	protein SGT1 homolog(LOC101208950)										LOC101210275	4.26e-05	101210275	Cucumis sativus	uncharacterized LOC101210275(LOC101210275)
LOC101208951	1.37e-19	101208951	Cucumis sativus	uncharacterized LOC101208951(LOC101208951)										LOC101210279	1.49e-05	101210279	Cucumis sativus	inter-alpha-trypsin inhibitor heavy chain H4(LOC101210279)
LOC101208982	1.37e-19	101208982	Cucumis sativus	60S ribosomal protein L23(LOC101208982)										LOC101210304	2.07e-19	101210304	Cucumis sativus	alanine--glyoxylate aminotransferase 2 homolog 2, mitochondrial(LOC101210304)
LOC101208990	1.37e-19	101208990	Cucumis sativus	calcium-dependent protein kinase 32(LOC101208990)										LOC101210336	2.07e-19	101210336	Cucumis sativus	thylakoid lumenal 29 kDa protein, chloroplastic(LOC101210336)
LOC101208997	1.37e-19	101208997	Cucumis sativus	SUMO-conjugating enzyme SCE1(LOC101208997)										LOC101210350	3.08e-06	101210350	Cucumis sativus	probable lactoylglutathione lyase, chloroplastic(LOC101210350)
LOC101209020	1.37e-19	101209020	Cucumis sativus	serine carboxypeptidase-like 45(LOC101209020)										LOC101210360	3.08e-06	101210360	Cucumis sativus	UDP-glucuronic acid decarboxylase 6(LOC101210360)
LOC101209035	1.37e-19	101209035	Cucumis sativus	protein ALTERED PHOSPHATE STARVATION RESPONSE 1(LOC101209035)										LOC101210376	2.07e-19	101210376	Cucumis sativus	protein PAM68, chloroplastic(LOC101210376)
LOC101209044	1.37e-19	101209044	Cucumis sativus	fructose-bisphosphate aldolase 6, cytosolic(LOC101209044)										LOC101210401	2.65e-06	101210401	Cucumis sativus	fasciclin-like arabinogalactan protein 10(LOC101210401)
LOC101209079	1.91e-06	101209079	Cucumis sativus	V-type proton ATPase 16 kDa proteolipid subunit(LOC101209079)										LOC101210411	2.07e-19	101210411	Cucumis sativus	uncharacterized protein OsI_027940(LOC101210411)
LOC101209088	1.37e-19	101209088	Cucumis sativus	60S ribosomal protein L7-2(LOC101209088)										LOC101210414	2.65e-06	101210414	Cucumis sativus	uncharacterized LOC101210414(LOC101210414)
LOC101209114	1.37e-19	101209114	Cucumis sativus	phosphatidylinositol 4-kinase gamma 4(LOC101209114)										LOC101210415	4.66e-05	101210415	Cucumis sativus	lamin-like protein(LOC101210415)
LOC101209126	5.51e-06	101209126	Cucumis sativus	ATP-citrate synthase alpha chain protein 1(LOC101209126)										LOC101210425	2.07e-19	101210425	Cucumis sativus	FCS-Like Zinc finger 8(LOC101210425)
LOC101209128	1.37e-19	101209128	Cucumis sativus	asparagine synthetase [glutamine-hydrolyzing] 2(LOC101209128)										LOC101210433	3.65e-05	101210433	Cucumis sativus	uncharacterized LOC101210433(LOC101210433)
LOC101209130	1.37e-19	101209130	Cucumis sativus	long chain acyl-CoA synthetase 4(LOC101209130)										LOC101210434	2.07e-19	101210434	Cucumis sativus	subtilisin-like protease SBT1.5(LOC101210434)
LOC101209137	1.37e-19	101209137	Cucumis sativus	ubiquitin-60S ribosomal protein L40(LOC101209137)										LOC101210436	3.08e-06	101210436	Cucumis sativus	NADPH-dependent aldo-keto reductase, chloroplastic(LOC101210436)
LOC101209139	1.37e-19	101209139	Cucumis sativus	aminoacyl tRNA synthase complex-interacting multifunctional protein 1(LOC101209139)										LOC101210437	7.26e-05	101210437	Cucumis sativus	probable inactive receptor kinase At5g58300(LOC101210437)
LOC101209166	1.37e-19	101209166	Cucumis sativus	berberine bridge enzyme-like 21(LOC101209166)										LOC101210440	2.07e-19	101210440	Cucumis sativus	50S ribosomal protein L4, chloroplastic(LOC101210440)
LOC101209177	1.37e-19	101209177	Cucumis sativus	amyloid beta A4 precursor protein-binding family B member 1-interacting protein(LOC101209177)										LOC101210479	2.07e-19	101210479	Cucumis sativus	transcription factor MYB44(LOC101210479)
LOC101209178	1.37e-19	101209178	Cucumis sativus	probable cytosolic oligopeptidase A(LOC101209178)										LOC101210522	2.07e-19	101210522	Cucumis sativus	zeta-carotene desaturase, chloroplastic/chromoplastic(LOC101210522)
LOC101209181	1.37e-19	101209181	Cucumis sativus	acyl-coenzyme A oxidase 4, peroxisomal(LOC101209181)										LOC101210529	3.65e-05	101210529	Cucumis sativus	uncharacterized LOC101210529(LOC101210529)
LOC101209193	1.37e-19	101209193	Cucumis sativus	dnaJ protein ERDJ2A(LOC101209193)										LOC101210546	2.07e-19	101210546	Cucumis sativus	shikimate kinase, chloroplastic(LOC101210546)
LOC101209197	1.37e-19	101209197	Cucumis sativus	6-phosphogluconate dehydrogenase, decarboxylating 2(LOC101209197)										LOC101210586	2.07e-19	101210586	Cucumis sativus	1,4-alpha-glucan-branching enzyme 2-2, chloroplastic/amyloplastic(LOC101210586)
LOC101209204	4.25e-05	101209204	Cucumis sativus	alpha-glucan phosphorylase, H isozyme(LOC101209204)										LOC101210609	2.07e-19	101210609	Cucumis sativus	PLAT domain-containing protein 1(LOC101210609)
LOC101209206	1.37e-19	101209206	Cucumis sativus	putative glycerol-3-phosphate transporter 1(LOC101209206)										LOC101210613	7.3e-06	101210613	Cucumis sativus	dormancy-associated protein homolog 3(LOC101210613)
LOC101209225	1.37e-19	101209225	Cucumis sativus	cysteine proteinase inhibitor 12(LOC101209225)										LOC101210624	2.07e-19	101210624	Cucumis sativus	myosin-2(LOC101210624)
LOC101209253	1.37e-19	101209253	Cucumis sativus	phosphoribosylamine--glycine ligase(LOC101209253)										LOC101210628	2.07e-19	101210628	Cucumis sativus	hypothetical protein(LOC101210628)
LOC101209258	1.37e-19	101209258	Cucumis sativus	COBRA-like protein 7(LOC101209258)										LOC101210650	2.07e-19	101210650	Cucumis sativus	ctenidin-3(LOC101210650)
LOC101209273	1.37e-19	101209273	Cucumis sativus	ribulose-phosphate 3-epimerase, cytoplasmic isoform(LOC101209273)										LOC101210663	2.07e-19	101210663	Cucumis sativus	rac-like GTP-binding protein ARAC8(LOC101210663)
LOC101209281	1.37e-19	101209281	Cucumis sativus	putative 1-phosphatidylinositol-3-phosphate 5-kinase FAB1C(LOC101209281)										LOC101210676	2.07e-19	101210676	Cucumis sativus	protein trichome birefringence-like 19(LOC101210676)
LOC101209285	1.37e-19	101209285	Cucumis sativus	threonylcarbamoyladenosine tRNA methylthiotransferase(LOC101209285)										LOC101210685	4.14e-05	101210685	Cucumis sativus	uncharacterized LOC101210685(LOC101210685)
LOC101209291	1.37e-19	101209291	Cucumis sativus	serine/threonine-protein kinase RIPK(LOC101209291)										LOC101210686	2.07e-19	101210686	Cucumis sativus	cyclin-D1-1(LOC101210686)
LOC101209295	1.36e-05	101209295	Cucumis sativus	acyl-lipid omega-3 desaturase (cytochrome b5), endoplasmic reticulum(LOC101209295)										LOC101210703	2.07e-19	101210703	Cucumis sativus	tubulin beta chain(LOC101210703)
LOC101209298	1.37e-19	101209298	Cucumis sativus	sodium/calcium exchanger NCL(LOC101209298)										LOC101210750	2.07e-19	101210750	Cucumis sativus	probable protein phosphatase 2C 38(LOC101210750)
LOC101209311	1.37e-19	101209311	Cucumis sativus	dynamin-related protein 5A(LOC101209311)										LOC101210810	7.3e-06	101210810	Cucumis sativus	photosynthetic NDH subunit of lumenal location 2, chloroplastic(LOC101210810)
LOC101209315	1.37e-19	101209315	Cucumis sativus	proactivator polypeptide-like 1(LOC101209315)										LOC101210835	3.08e-06	101210835	Cucumis sativus	probable E3 ubiquitin-protein ligase RHY1A(LOC101210835)
LOC101209321	5.72e-05	101209321	Cucumis sativus	plant UBX domain-containing protein 2(LOC101209321)										LOC101210861	2.07e-19	101210861	Cucumis sativus	beta-carotene isomerase D27, chloroplastic(LOC101210861)
LOC101209332	1.37e-19	101209332	Cucumis sativus	uncharacterized LOC101209332(LOC101209332)										LOC101210862	2.99e-05	101210862	Cucumis sativus	5-amino-6-(5-phospho-D-ribitylamino)uracil phosphatase, chloroplastic(LOC101210862)
LOC101209347	1.37e-19	101209347	Cucumis sativus	cucumber peeling cupredoxin-like(LOC101209347)										LOC101210903	2.07e-19	101210903	Cucumis sativus	glutamate decarboxylase(LOC101210903)
LOC101209352	1.37e-19	101209352	Cucumis sativus	hypothetical protein(LOC101209352)										LOC101210904	2.07e-19	101210904	Cucumis sativus	lipase member N(LOC101210904)
LOC101209356	1.91e-06	101209356	Cucumis sativus	clathrin interactor EPSIN 3(LOC101209356)										LOC101210907	2.07e-19	101210907	Cucumis sativus	BTB/POZ domain-containing protein NPY1(LOC101210907)
LOC101209359	1.37e-19	101209359	Cucumis sativus	peroxisomal fatty acid beta-oxidation multifunctional protein AIM1(LOC101209359)										LOC101210912	3.08e-06	101210912	Cucumis sativus	potassium channel SKOR(LOC101210912)
LOC101209368	1.37e-19	101209368	Cucumis sativus	UDP-rhamnose/UDP-galactose transporter 4(LOC101209368)										LOC101210917	2.07e-19	101210917	Cucumis sativus	auxin response factor 19(LOC101210917)
LOC101209376	1.37e-19	101209376	Cucumis sativus	citrate synthase, glyoxysomal(LOC101209376)										LOC101210953	1.06e-05	101210953	Cucumis sativus	nicotinate phosphoribosyltransferase 2(LOC101210953)
LOC101209391	1.37e-19	101209391	Cucumis sativus	BOI-related E3 ubiquitin-protein ligase 1(LOC101209391)										LOC101210992	2.07e-19	101210992	Cucumis sativus	protein REVEILLE 8(LOC101210992)
LOC101209392	1.37e-19	101209392	Cucumis sativus	NAC domain-containing protein 2(LOC101209392)										LOC101211014	2.07e-19	101211014	Cucumis sativus	uncharacterized LOC101211014(LOC101211014)
LOC101209393	1.37e-19	101209393	Cucumis sativus	40S ribosomal protein S14-2(LOC101209393)										LOC101211085	1.87e-06	101211085	Cucumis sativus	uncharacterized LOC101211085(LOC101211085)
LOC101209396	1.37e-19	101209396	Cucumis sativus	ADP-ribosylation factor 1(LOC101209396)										LOC101211094	1.31e-05	101211094	Cucumis sativus	cellulose synthase A catalytic subunit 2 [UDP-forming](LOC101211094)
LOC101209419	1.37e-19	101209419	Cucumis sativus	universal stress protein PHOS34(LOC101209419)										LOC101211096	1.44e-05	101211096	Cucumis sativus	polygalacturonase At1g48100(LOC101211096)
LOC101209427	1.37e-19	101209427	Cucumis sativus	putative phospholipid-transporting ATPase 9(LOC101209427)										LOC101211099	2.07e-19	101211099	Cucumis sativus	DNA-binding protein SMUBP-2(LOC101211099)
LOC101209429	1.37e-19	101209429	Cucumis sativus	fructose-bisphosphate aldolase 6, cytosolic(LOC101209429)										LOC101211107	2.19e-05	101211107	Cucumis sativus	probable phospholipid hydroperoxide glutathione peroxidase(LOC101211107)
LOC101209434	1.91e-06	101209434	Cucumis sativus	uncharacterized methyltransferase At2g41040, chloroplastic(LOC101209434)										LOC101211115	3.08e-06	101211115	Cucumis sativus	ATPase 11, plasma membrane-type(LOC101211115)
LOC101209436	1.37e-19	101209436	Cucumis sativus	40S ribosomal protein S5(LOC101209436)										LOC101211121	3.08e-06	101211121	Cucumis sativus	probable beta-D-xylosidase 7(LOC101211121)
LOC101209441	3.62e-05	101209441	Cucumis sativus	serine/threonine-protein kinase RIPK(LOC101209441)										LOC101211139	5.23e-06	101211139	Cucumis sativus	serine/threonine-protein phosphatase 6 regulatory subunit 2(LOC101211139)
LOC101209481	1.37e-19	101209481	Cucumis sativus	probable NAD(P)H dehydrogenase (quinone) FQR1-like 1(LOC101209481)										LOC101211153	2.07e-19	101211153	Cucumis sativus	protein ASPARTIC PROTEASE IN GUARD CELL 1(LOC101211153)
LOC101209489	5.81e-05	101209489	Cucumis sativus	cellulose synthase-like protein H1(LOC101209489)										LOC101211155	2.07e-19	101211155	Cucumis sativus	nucleobase-ascorbate transporter 6(LOC101211155)
LOC101209491	1.37e-19	101209491	Cucumis sativus	BTB/POZ and TAZ domain-containing protein 1(LOC101209491)										LOC101211160	2.07e-19	101211160	Cucumis sativus	myosin heavy chain, skeletal muscle(LOC101211160)
LOC101209526	1.37e-19	101209526	Cucumis sativus	uncharacterized protein At1g66480(LOC101209526)										LOC101211170	2.07e-19	101211170	Cucumis sativus	malate dehydrogenase [NADP], chloroplastic(LOC101211170)
LOC101209540	1.37e-19	101209540	Cucumis sativus	serine/threonine-protein kinase SRK2G(LOC101209540)										LOC101211171	2.07e-19	101211171	Cucumis sativus	receptor-like protein kinase FERONIA(LOC101211171)
LOC101209541	1.37e-19	101209541	Cucumis sativus	glycine-rich protein(LOC101209541)										LOC101211176	1.31e-05	101211176	Cucumis sativus	uncharacterized LOC101211176(LOC101211176)
LOC101209544	1.37e-19	101209544	Cucumis sativus	elongation factor 2(LOC101209544)										LOC101211193	5.51e-05	101211193	Cucumis sativus	equilibrative nucleotide transporter 1(LOC101211193)
LOC101209548	1.37e-19	101209548	Cucumis sativus	oxygen-dependent coproporphyrinogen-III oxidase, chloroplastic(LOC101209548)										LOC101211207	3.08e-06	101211207	Cucumis sativus	ankyrin repeat-containing protein At2g01680(LOC101211207)
LOC101209551	1.37e-19	101209551	Cucumis sativus	40S ribosomal protein S20-2(LOC101209551)										LOC101211246	5.23e-06	101211246	Cucumis sativus	50S ribosomal protein L27, chloroplastic(LOC101211246)
LOC101209553	1.92e-05	101209553	Cucumis sativus	lysophospholipid acyltransferase 1(LOC101209553)										LOC101211247	2.07e-19	101211247	Cucumis sativus	heat stress transcription factor C-1(LOC101211247)
LOC101209614	1.37e-19	101209614	Cucumis sativus	respiratory burst oxidase homolog protein C(LOC101209614)										LOC101211254	2.07e-19	101211254	Cucumis sativus	uncharacterized LOC101211254(LOC101211254)
LOC101209617	1.37e-19	101209617	Cucumis sativus	folylpolyglutamate synthase(LOC101209617)										LOC101211275	4.5e-06	101211275	Cucumis sativus	uncharacterized LOC101211275(LOC101211275)
LOC101209626	1.37e-19	101209626	Cucumis sativus	60S ribosomal protein L18-3(LOC101209626)										LOC101211276	2.07e-19	101211276	Cucumis sativus	chlorophyll a-b binding protein of LHCII type 1-like(LOC101211276)
LOC101209628	1.37e-19	101209628	Cucumis sativus	expansin-like A2(LOC101209628)										LOC101211278	2.07e-19	101211278	Cucumis sativus	transcription factor bHLH62(LOC101211278)
LOC101209678	1.37e-19	101209678	Cucumis sativus	uncharacterized LOC101209678(LOC101209678)										LOC101211291	4.43e-05	101211291	Cucumis sativus	acyl-protein thioesterase 2(LOC101211291)
LOC101209682	1.37e-19	101209682	Cucumis sativus	protein RETICULATA-RELATED 4, chloroplastic(LOC101209682)										LOC101211327	3.08e-06	101211327	Cucumis sativus	protein TIFY 8(LOC101211327)
LOC101209696	1.37e-19	101209696	Cucumis sativus	DEAD-box ATP-dependent RNA helicase 7(LOC101209696)										LOC101211346	2.07e-19	101211346	Cucumis sativus	polygalacturonase 1 beta-like protein 3(LOC101211346)
LOC101209718	6.92e-05	101209718	Cucumis sativus	peroxisome biogenesis protein 5(LOC101209718)										LOC101211350	2.65e-06	101211350	Cucumis sativus	protein SPA1-RELATED 2(LOC101211350)
LOC101209720	3.32e-05	101209720	Cucumis sativus	calcium/calmodulin-regulated receptor-like kinase 1(LOC101209720)										LOC101211360	5.8e-05	101211360	Cucumis sativus	probable LRR receptor-like serine/threonine-protein kinase At1g63430(LOC101211360)
LOC101209725	1.37e-19	101209725	Cucumis sativus	transcription initiation factor IIB-2(LOC101209725)										LOC101211361	2.07e-19	101211361	Cucumis sativus	reticulon-like protein B21(LOC101211361)
LOC101209734	1.37e-19	101209734	Cucumis sativus	cellulose synthase-like protein H1(LOC101209734)										LOC101211373	2.07e-19	101211373	Cucumis sativus	MLP-like protein 28(LOC101211373)
LOC101209749	1.37e-19	101209749	Cucumis sativus	uncharacterized LOC101209749(LOC101209749)										LOC101211403	2.07e-19	101211403	Cucumis sativus	ATP-dependent Clp protease adapter protein CLPS1, chloroplastic(LOC101211403)
LOC101209750	1.37e-19	101209750	Cucumis sativus	uncharacterized LOC101209750(LOC101209750)										LOC101211413	4.55e-05	101211413	Cucumis sativus	probable receptor-like protein kinase At5g24010(LOC101211413)
LOC101209756	4.36e-06	101209756	Cucumis sativus	B-box zinc finger protein 22(LOC101209756)										LOC101211416	2.07e-19	101211416	Cucumis sativus	WAT1-related protein At4g15540(LOC101211416)
LOC101209769	1.37e-19	101209769	Cucumis sativus	annexin D5(LOC101209769)										LOC101211428	2.07e-19	101211428	Cucumis sativus	chlorophyll a-b binding protein 6A, chloroplastic(LOC101211428)
LOC101209776	4.93e-06	101209776	Cucumis sativus	40S ribosomal protein S24-1(LOC101209776)										LOC101211430	3.65e-05	101211430	Cucumis sativus	photosystem I chlorophyll a/b-binding protein 6, chloroplastic(LOC101211430)
LOC101209784	1.37e-19	101209784	Cucumis sativus	fimbrin-5(LOC101209784)										LOC101211444	2.07e-19	101211444	Cucumis sativus	ferredoxin-thioredoxin reductase, variable chain(LOC101211444)
LOC101209788	1.37e-19	101209788	Cucumis sativus	two-component response regulator-like APRR3(LOC101209788)										LOC101211447	2.07e-19	101211447	Cucumis sativus	fructose-1,6-bisphosphatase 1, chloroplastic(LOC101211447)
LOC101209800	1.37e-19	101209800	Cucumis sativus	phenylcoumaran benzylic ether reductase POP1(LOC101209800)										LOC101211453	2.07e-19	101211453	Cucumis sativus	BTB/POZ domain-containing protein SR1IP1(LOC101211453)
LOC101209806	7.85e-06	101209806	Cucumis sativus	wound-induced basic protein(LOC101209806)										LOC101211476	2.07e-19	101211476	Cucumis sativus	endo-1,3;1,4-beta-D-glucanase(LOC101211476)
LOC101209829	1.37e-19	101209829	Cucumis sativus	stem-specific protein TSJT1(LOC101209829)										LOC101211483	2.65e-06	101211483	Cucumis sativus	serine carboxypeptidase-like 40(LOC101211483)
LOC101209835	1.37e-19	101209835	Cucumis sativus	phosphatidylinositol 4-kinase gamma 5(LOC101209835)										LOC101211484	2.07e-19	101211484	Cucumis sativus	plastocyanin-like(LOC101211484)
LOC101209854	1.91e-06	101209854	Cucumis sativus	alcohol dehydrogenase 1(LOC101209854)										LOC101211494	9.86e-07	101211494	Cucumis sativus	TORTIFOLIA1-like protein 3(LOC101211494)
LOC101209865	1.37e-19	101209865	Cucumis sativus	BOI-related E3 ubiquitin-protein ligase 1(LOC101209865)										LOC101211553	2.07e-19	101211553	Cucumis sativus	thiamine thiazole synthase, chloroplastic(LOC101211553)
LOC101209873	1.37e-19	101209873	Cucumis sativus	expansin-like A2(LOC101209873)										LOC101211559	9.86e-07	101211559	Cucumis sativus	hydroquinone glucosyltransferase(LOC101211559)
LOC101209885	1.37e-19	101209885	Cucumis sativus	26S proteasome regulatory subunit 4 homolog B(LOC101209885)										LOC101211571	2.99e-05	101211571	Cucumis sativus	probable receptor-like protein kinase At1g80640(LOC101211571)
LOC101209903	1.37e-19	101209903	Cucumis sativus	acetate/butyrate--CoA ligase AAE7, peroxisomal(LOC101209903)										LOC101211586	2.07e-19	101211586	Cucumis sativus	receptor protein kinase TMK1(LOC101211586)
LOC101209916	1.37e-19	101209916	Cucumis sativus	60S ribosomal protein L9(LOC101209916)										LOC101211605	3.08e-06	101211605	Cucumis sativus	LRR receptor-like serine/threonine-protein kinase FEI 2(LOC101211605)
LOC101209937	1.37e-19	101209937	Cucumis sativus	putative zinc transporter At3g08650(LOC101209937)										LOC101211620	2.07e-19	101211620	Cucumis sativus	protein DOWNSTREAM OF FLC(LOC101211620)
LOC101209957	2.6e-05	101209957	Cucumis sativus	protein ELC(LOC101209957)										LOC101211651	2.07e-19	101211651	Cucumis sativus	bifunctional D-cysteine desulfhydrase/1-aminocyclopropane-1-carboxylate deaminase, mitochondrial(LOC101211651)
LOC101209968	1.37e-19	101209968	Cucumis sativus	NAC domain-containing protein 78(LOC101209968)										LOC101211655	3.8e-06	101211655	Cucumis sativus	protein NUCLEAR FUSION DEFECTIVE 4(LOC101211655)
LOC101209987	2.14e-05	101209987	Cucumis sativus	chloride channel protein CLC-c(LOC101209987)										LOC101211666	2.07e-19	101211666	Cucumis sativus	1-phosphatidylinositol-3-phosphate 5-kinase FAB1B(LOC101211666)
LOC101209988	1.37e-19	101209988	Cucumis sativus	expansin-like A2(LOC101209988)										LOC101211678	1.44e-05	101211678	Cucumis sativus	formin-like protein 1(LOC101211678)
LOC101209991	1.37e-19	101209991	Cucumis sativus	dolichyl-diphosphooligosaccharide--protein glycosyltransferase 48 kDa subunit(LOC101209991)										LOC101211691	2.07e-19	101211691	Cucumis sativus	L-type lectin-domain containing receptor kinase S.4(LOC101211691)
LOC101210000	1.37e-19	101210000	Cucumis sativus	40S ribosomal protein S2-4(LOC101210000)										LOC101211705	2.07e-19	101211705	Cucumis sativus	auxin response factor 6(LOC101211705)
LOC101210034	1.37e-19	101210034	Cucumis sativus	UDP-glycosyltransferase 74E2(LOC101210034)										LOC101211706	3.08e-06	101211706	Cucumis sativus	probable aspartic proteinase GIP2(LOC101211706)
LOC101210046	1.37e-19	101210046	Cucumis sativus	UPF0496 protein At2g18630(LOC101210046)										LOC101211711	6.65e-06	101211711	Cucumis sativus	metal transporter Nramp3(LOC101211711)
LOC101210065	1.91e-06	101210065	Cucumis sativus	CBS domain-containing protein CBSX6(LOC101210065)										LOC101211714	8.47e-05	101211714	Cucumis sativus	cytokinin riboside 5'-monophosphate phosphoribohydrolase LOG1(LOC101211714)
LOC101210068	8.87e-05	101210068	Cucumis sativus	uncharacterized LOC101210068(LOC101210068)										LOC101211734	6.81e-05	101211734	Cucumis sativus	NADPH-dependent aldo-keto reductase, chloroplastic(LOC101211734)
LOC101210083	1.37e-19	101210083	Cucumis sativus	pre-rRNA-processing protein TSR2 homolog(LOC101210083)										LOC101211740	2.07e-19	101211740	Cucumis sativus	ATP synthase subunit delta, chloroplastic(LOC101211740)
LOC101210086	6.68e-07	101210086	Cucumis sativus	uncharacterized LOC101210086(LOC101210086)										LOC101211766	6.08e-05	101211766	Cucumis sativus	uncharacterized LOC101211766(LOC101211766)
LOC101210087	1.37e-19	101210087	Cucumis sativus	LEAF RUST 10 DISEASE-RESISTANCE LOCUS RECEPTOR-LIKE PROTEIN KINASE-like 1.2(LOC101210087)										LOC101211779	2.07e-19	101211779	Cucumis sativus	cellulose synthase A catalytic subunit 3 [UDP-forming](LOC101211779)
LOC101210089	1.37e-19	101210089	Cucumis sativus	metallothionein-like protein type 2(LOC101210089)										LOC101211798	2.07e-19	101211798	Cucumis sativus	hydroquinone glucosyltransferase(LOC101211798)
LOC101210090	1.37e-19	101210090	Cucumis sativus	farnesyl pyrophosphate synthase 1(LOC101210090)										LOC101211833	2.07e-19	101211833	Cucumis sativus	inositol-3-phosphate synthase(LOC101211833)
LOC101210096	1.37e-19	101210096	Cucumis sativus	ubiquitin-like domain-containing protein CIP73(LOC101210096)										LOC101211847	2.07e-19	101211847	Cucumis sativus	CBL-interacting serine/threonine-protein kinase 6(LOC101211847)
LOC101210103	6.06e-05	101210103	Cucumis sativus	developmentally-regulated G-protein 2(LOC101210103)										LOC101211864	2.07e-19	101211864	Cucumis sativus	5'-adenylylsulfate reductase 1, chloroplastic(LOC101211864)
LOC101210105	7.91e-05	101210105	Cucumis sativus	ribonucleoside-diphosphate reductase large subunit(LOC101210105)										LOC101211886	2.07e-19	101211886	Cucumis sativus	heavy metal-associated isoprenylated plant protein 7(LOC101211886)
LOC101210112	1.37e-19	101210112	Cucumis sativus	hypothetical protein(LOC101210112)										LOC101211902	3.08e-06	101211902	Cucumis sativus	ATP-dependent zinc metalloprotease FTSH 10, mitochondrial(LOC101211902)
LOC101210136	1.37e-19	101210136	Cucumis sativus	ABC transporter C family member 10(LOC101210136)										LOC101211905	2.65e-06	101211905	Cucumis sativus	heat shock cognate 70 kDa protein(LOC101211905)
LOC101210163	1.91e-06	101210163	Cucumis sativus	ATP-dependent zinc metalloprotease FTSH 2, chloroplastic(LOC101210163)										LOC101211915	2.65e-06	101211915	Cucumis sativus	phytochrome C(LOC101211915)
LOC101210206	1.37e-19	101210206	Cucumis sativus	protein TIME FOR COFFEE(LOC101210206)										LOC101211927	2.07e-19	101211927	Cucumis sativus	fructose-1,6-bisphosphatase, chloroplastic(LOC101211927)
LOC101210230	9.62e-06	101210230	Cucumis sativus	F-box protein At1g78280(LOC101210230)										LOC101211935	2.07e-19	101211935	Cucumis sativus	probable esterase KAI2(LOC101211935)
LOC101210251	1.37e-19	101210251	Cucumis sativus	protein SEMI-ROLLED LEAF 2(LOC101210251)										LOC101211948	2.07e-19	101211948	Cucumis sativus	protein IQ-DOMAIN 32(LOC101211948)
LOC101210252	1.37e-19	101210252	Cucumis sativus	receptor-like protein kinase 7(LOC101210252)										LOC101211954	2.07e-19	101211954	Cucumis sativus	4-hydroxy-tetrahydrodipicolinate synthase, chloroplastic(LOC101211954)
LOC101210254	1.37e-19	101210254	Cucumis sativus	NF-X1-type zinc finger protein NFXL1(LOC101210254)										LOC101211971	2.07e-19	101211971	Cucumis sativus	uncharacterized LOC101211971(LOC101211971)
LOC101210257	1.37e-19	101210257	Cucumis sativus	phenylalanine--tRNA ligase beta subunit, cytoplasmic(LOC101210257)										LOC101211982	3.08e-06	101211982	Cucumis sativus	uncharacterized LOC101211982(LOC101211982)
LOC101210258	1.91e-06	101210258	Cucumis sativus	uncharacterized LOC101210258(LOC101210258)										LOC101211996	2.07e-19	101211996	Cucumis sativus	alcohol dehydrogenase-like 7(LOC101211996)
LOC101210270	1.37e-19	101210270	Cucumis sativus	cytokinin riboside 5'-monophosphate phosphoribohydrolase LOG8(LOC101210270)										LOC101212039	2.57e-05	101212039	Cucumis sativus	1-aminocyclopropane-1-carboxylate oxidase homolog 1(LOC101212039)
LOC101210276	1.37e-19	101210276	Cucumis sativus	cysteine-rich receptor-like protein kinase 2(LOC101210276)										LOC101212052	2.07e-19	101212052	Cucumis sativus	protein TIC 62, chloroplastic(LOC101212052)
LOC101210277	1.37e-19	101210277	Cucumis sativus	monodehydroascorbate reductase, seedling isozyme-like(LOC101210277)										LOC101212084	3.71e-05	101212084	Cucumis sativus	transmembrane 9 superfamily member 8(LOC101212084)
LOC101210316	6.48e-05	101210316	Cucumis sativus	cysteine protease RD19A(LOC101210316)										LOC101212086	6.65e-06	101212086	Cucumis sativus	ATP-dependent Clp protease proteolytic subunit 4, chloroplastic(LOC101212086)
LOC101210326	1.37e-19	101210326	Cucumis sativus	ethylene-response factor C3(LOC101210326)										LOC101212113	2.07e-19	101212113	Cucumis sativus	50S ribosomal protein L3, chloroplastic(LOC101212113)
LOC101210364	6.68e-07	101210364	Cucumis sativus	E3 ubiquitin-protein ligase RING1(LOC101210364)										LOC101212118	2.07e-19	101212118	Cucumis sativus	protein STICHEL-like 3(LOC101212118)
LOC101210382	1.37e-19	101210382	Cucumis sativus	probable prolyl 4-hydroxylase 7(LOC101210382)										LOC101212126	2.07e-19	101212126	Cucumis sativus	fasciclin-like arabinogalactan protein 15(LOC101212126)
LOC101210389	1.37e-19	101210389	Cucumis sativus	protein DEHYDRATION-INDUCED 19 homolog 4(LOC101210389)										LOC101212130	4.66e-05	101212130	Cucumis sativus	protein argonaute 1(LOC101212130)
LOC101210432	1.91e-06	101210432	Cucumis sativus	protein FLX-like 2(LOC101210432)										LOC101212140	2.07e-19	101212140	Cucumis sativus	beta-carotene hydroxylase 2, chloroplastic(LOC101212140)
LOC101210435	1.37e-19	101210435	Cucumis sativus	arabinogalactan protein(LOC101210435)										LOC101212204	2.07e-19	101212204	Cucumis sativus	probable nucleoredoxin 2(LOC101212204)
LOC101210441	4.56e-05	101210441	Cucumis sativus	dual specificity protein kinase YAK1 homolog(LOC101210441)										LOC101212205	2.07e-19	101212205	Cucumis sativus	probable ADP-ribosylation factor GTPase-activating protein AGD14(LOC101212205)
LOC101210475	1.37e-19	101210475	Cucumis sativus	tetraspanin-8(LOC101210475)										LOC101212213	2.07e-19	101212213	Cucumis sativus	rhamnogalacturonan I rhamnosyltransferase 1(LOC101212213)
LOC101210490	1.2e-05	101210490	Cucumis sativus	probable serine/threonine-protein kinase PIX13(LOC101210490)										LOC101212215	2.65e-06	101212215	Cucumis sativus	uncharacterized LOC101212215(LOC101212215)
LOC101210491	1.91e-06	101210491	Cucumis sativus	probable aspartic proteinase GIP2(LOC101210491)										LOC101212217	2.07e-19	101212217	Cucumis sativus	probable CCR4-associated factor 1 homolog 7(LOC101212217)
LOC101210514	3.14e-06	101210514	Cucumis sativus	protein TSS(LOC101210514)										LOC101212235	2.07e-19	101212235	Cucumis sativus	uncharacterized LOC101212235(LOC101212235)
LOC101210515	1.37e-19	101210515	Cucumis sativus	40S ribosomal protein S17-3(LOC101210515)										LOC101212243	2.07e-19	101212243	Cucumis sativus	trihelix transcription factor GTL1(LOC101212243)
LOC101210526	1.37e-19	101210526	Cucumis sativus	methylthioribose-1-phosphate isomerase(LOC101210526)										LOC101212245	2.07e-19	101212245	Cucumis sativus	uroporphyrinogen decarboxylase(LOC101212245)
LOC101210535	1.37e-19	101210535	Cucumis sativus	40S ribosomal protein S26-1(LOC101210535)										LOC101212274	9.86e-07	101212274	Cucumis sativus	protein LHCP TRANSLOCATION DEFECT(LOC101212274)
LOC101210536	1.37e-19	101210536	Cucumis sativus	protein FAM135B(LOC101210536)										LOC101212322	2.07e-19	101212322	Cucumis sativus	aspartic proteinase-like protein 1(LOC101212322)
LOC101210538	7.96e-05	101210538	Cucumis sativus	urease accessory protein G(LOC101210538)										LOC101212373	2.07e-19	101212373	Cucumis sativus	uncharacterized LOC101212373(LOC101212373)
LOC101210588	1.37e-19	101210588	Cucumis sativus	delta-1-pyrroline-5-carboxylate synthase(LOC101210588)										LOC101212384	2.07e-19	101212384	Cucumis sativus	peptidyl-prolyl cis-trans isomerase CYP38, chloroplastic(LOC101212384)
LOC101210607	1.91e-06	101210607	Cucumis sativus	cytochrome b-c1 complex subunit 8(LOC101210607)										LOC101212389	3.08e-06	101212389	Cucumis sativus	uncharacterized protein At5g02240(LOC101212389)
LOC101210621	1.37e-19	101210621	Cucumis sativus	cyclin-dependent kinase F-4(LOC101210621)										LOC101212396	2.07e-19	101212396	Cucumis sativus	20 kDa chaperonin, chloroplastic(LOC101212396)
LOC101210653	1.37e-19	101210653	Cucumis sativus	beta-galactosidase(LOC101210653)										LOC101212398	2.07e-19	101212398	Cucumis sativus	BTB/POZ domain-containing protein At5g48800(LOC101212398)
LOC101210659	1.37e-19	101210659	Cucumis sativus	ethylene-responsive transcription factor 4(LOC101210659)										LOC101212421	2.07e-19	101212421	Cucumis sativus	phosphoinositide phospholipase C 2(LOC101212421)
LOC101210665	1.37e-19	101210665	Cucumis sativus	two-on-two hemoglobin-3(LOC101210665)										LOC101212424	2.07e-19	101212424	Cucumis sativus	kirola(LOC101212424)
LOC101210666	2.2e-05	101210666	Cucumis sativus	protein METHYLENE BLUE SENSITIVITY 1(LOC101210666)										LOC101212433	7.09e-05	101212433	Cucumis sativus	transcription factor ILR3(LOC101212433)
LOC101210678	1.37e-19	101210678	Cucumis sativus	ethylene-responsive transcription factor RAP2-12(LOC101210678)										LOC101212435	2.07e-19	101212435	Cucumis sativus	hypothetical protein(LOC101212435)
LOC101210705	1.37e-19	101210705	Cucumis sativus	21 kDa protein(LOC101210705)										LOC101212441	2.07e-19	101212441	Cucumis sativus	glutamine synthetase leaf isozyme, chloroplastic(LOC101212441)
LOC101210707	3.32e-05	101210707	Cucumis sativus	uncharacterized protein At5g01610(LOC101210707)										LOC101212448	2.07e-19	101212448	Cucumis sativus	probable pectin methyltransferase QUA2(LOC101212448)
LOC101210735	1.37e-19	101210735	Cucumis sativus	probable aspartic proteinase GIP2(LOC101210735)										LOC101212462	2.75e-05	101212462	Cucumis sativus	deSI-like protein At4g17486(LOC101212462)
LOC101210765	1.37e-19	101210765	Cucumis sativus	two-component response regulator-like APRR7(LOC101210765)										LOC101212464	6.65e-06	101212464	Cucumis sativus	circumsporozoite protein(LOC101212464)
LOC101210783	1.37e-19	101210783	Cucumis sativus	ESX-3 secretion system protein EccA3(LOC101210783)										LOC101212480	4.37e-05	101212480	Cucumis sativus	transcription factor E2FA(LOC101212480)
LOC101210794	1.37e-19	101210794	Cucumis sativus	protein arginine N-methyltransferase PRMT10(LOC101210794)										LOC101212499	1.87e-06	101212499	Cucumis sativus	fasciclin-like arabinogalactan protein 1(LOC101212499)
LOC101210822	1.37e-19	101210822	Cucumis sativus	14-3-3-like protein(LOC101210822)										LOC101212500	2.07e-19	101212500	Cucumis sativus	protein NLP7(LOC101212500)
LOC101210834	1.37e-19	101210834	Cucumis sativus	peroxisomal adenine nucleotide carrier 1(LOC101210834)										LOC101212503	2.07e-19	101212503	Cucumis sativus	auxin response factor 4(LOC101212503)
LOC101210840	1.37e-19	101210840	Cucumis sativus	stress-associated endoplasmic reticulum protein 2(LOC101210840)										LOC101212518	1.88e-05	101212518	Cucumis sativus	DNA polymerase I B, chloroplastic/mitochondrial(LOC101212518)
LOC101210864	1.37e-19	101210864	Cucumis sativus	polyubiquitin(LOC101210864)										LOC101212541	2.07e-19	101212541	Cucumis sativus	root phototropism protein 3(LOC101212541)
LOC101210865	1.37e-19	101210865	Cucumis sativus	calcium-dependent protein kinase SK5(LOC101210865)										LOC101212546	2.07e-19	101212546	Cucumis sativus	uncharacterized protein sll0005(LOC101212546)
LOC101210871	1.37e-19	101210871	Cucumis sativus	O-fucosyltransferase 20(LOC101210871)										LOC101212558	2.07e-19	101212558	Cucumis sativus	transcription factor MYB44(LOC101212558)
LOC101210873	1.37e-19	101210873	Cucumis sativus	eukaryotic translation initiation factor 5(LOC101210873)										LOC101212562	1.49e-05	101212562	Cucumis sativus	uncharacterized LOC101212562(LOC101212562)
LOC101210890	1.37e-19	101210890	Cucumis sativus	secretory carrier-associated membrane protein 3(LOC101210890)										LOC101212563	2.07e-19	101212563	Cucumis sativus	L-ascorbate oxidase homolog(LOC101212563)
LOC101210898	1.37e-19	101210898	Cucumis sativus	hypothetical protein(LOC101210898)										LOC101212578	2.07e-19	101212578	Cucumis sativus	acyl-CoA-binding protein(LOC101212578)
LOC101210908	1.37e-19	101210908	Cucumis sativus	basic leucine zipper 9(LOC101210908)										LOC101212585	9.86e-07	101212585	Cucumis sativus	ABC transporter B family member 19(LOC101212585)
LOC101210922	1.37e-19	101210922	Cucumis sativus	ultraviolet-B receptor UVR8(LOC101210922)										LOC101212602	7.96e-06	101212602	Cucumis sativus	RNA polymerase sigma factor sigB(LOC101212602)
LOC101210924	1.37e-19	101210924	Cucumis sativus	ubiquitin-conjugating enzyme E2 28(LOC101210924)										LOC101212608	2.07e-19	101212608	Cucumis sativus	BTB/POZ domain-containing protein At1g30440(LOC101212608)
LOC101210925	1.37e-19	101210925	Cucumis sativus	heat shock cognate 70 kDa protein 2-like(LOC101210925)										LOC101212631	9.3e-05	101212631	Cucumis sativus	serine/threonine-protein kinase STY13(LOC101212631)
LOC101210946	1.37e-19	101210946	Cucumis sativus	uncharacterized LOC101210946(LOC101210946)										LOC101212661	1.87e-06	101212661	Cucumis sativus	peroxisomal membrane protein 11B(LOC101212661)
LOC101210978	1.37e-19	101210978	Cucumis sativus	serine/threonine-protein phosphatase 4 regulatory subunit 3(LOC101210978)										LOC101212671	6.2e-05	101212671	Cucumis sativus	uncharacterized LOC101212671(LOC101212671)
LOC101210996	1.37e-19	101210996	Cucumis sativus	pentatricopeptide repeat-containing protein At4g38010(LOC101210996)										LOC101212701	1.49e-05	101212701	Cucumis sativus	dof zinc finger protein DOF5.4(LOC101212701)
LOC101211037	1.37e-19	101211037	Cucumis sativus	uncharacterized LOC101211037(LOC101211037)										LOC101212704	3.08e-06	101212704	Cucumis sativus	probable acyl-activating enzyme 16, chloroplastic(LOC101212704)
LOC101211044	1.37e-19	101211044	Cucumis sativus	uncharacterized LOC101211044(LOC101211044)										LOC101212718	2.07e-19	101212718	Cucumis sativus	microtubule-associated protein 70-1(LOC101212718)
LOC101211050	1.37e-19	101211050	Cucumis sativus	protein TOPLESS(LOC101211050)										LOC101212742	6.64e-05	101212742	Cucumis sativus	F-box/kelch-repeat protein At1g55270(LOC101212742)
LOC101211122	1.37e-19	101211122	Cucumis sativus	uncharacterized LOC101211122(LOC101211122)										LOC101212746	2.07e-19	101212746	Cucumis sativus	protein PIN-LIKES 2(LOC101212746)
LOC101211125	1.37e-19	101211125	Cucumis sativus	proline--tRNA ligase, cytoplasmic(LOC101211125)										LOC101212752	3.08e-06	101212752	Cucumis sativus	ABC transporter G family member 11(LOC101212752)
LOC101211140	1.37e-19	101211140	Cucumis sativus	F-box protein At4g05010(LOC101211140)										LOC101212767	2.07e-19	101212767	Cucumis sativus	patellin-4(LOC101212767)
LOC101211144	1.37e-19	101211144	Cucumis sativus	uncharacterized LOC101211144(LOC101211144)										LOC101212771	2.07e-19	101212771	Cucumis sativus	glutathione S-transferase PARB(LOC101212771)
LOC101211146	1.37e-19	101211146	Cucumis sativus	hypothetical protein(LOC101211146)										LOC101212786	2.07e-19	101212786	Cucumis sativus	monosaccharide-sensing protein 2(LOC101212786)
LOC101211161	1.37e-19	101211161	Cucumis sativus	elongation factor G-2, mitochondrial(LOC101211161)										LOC101212804	3.08e-06	101212804	Cucumis sativus	reticulon-like protein B2(LOC101212804)
LOC101211198	1.37e-19	101211198	Cucumis sativus	calcineurin B-like protein 1(LOC101211198)										LOC101212814	2.65e-06	101212814	Cucumis sativus	uncharacterized LOC101212814(LOC101212814)
LOC101211204	5.47e-05	101211204	Cucumis sativus	transmembrane 9 superfamily member 2(LOC101211204)										LOC101212818	2.63e-05	101212818	Cucumis sativus	primary amine oxidase(LOC101212818)
LOC101211235	1.37e-19	101211235	Cucumis sativus	NADH dehydrogenase [ubiquinone] flavoprotein 1, mitochondrial(LOC101211235)										LOC101212819	6.65e-06	101212819	Cucumis sativus	kinesin-like protein KIN-7D, mitochondrial(LOC101212819)
LOC101211298	2.53e-06	101211298	Cucumis sativus	calmodulin-binding transcription activator 5(LOC101211298)										LOC101212837	7.3e-06	101212837	Cucumis sativus	uncharacterized protein YacP(LOC101212837)
LOC101211302	1.37e-19	101211302	Cucumis sativus	thioredoxin H1(LOC101211302)										LOC101212846	2.07e-19	101212846	Cucumis sativus	REF/SRPP-like protein At1g67360(LOC101212846)
LOC101211316	1.37e-19	101211316	Cucumis sativus	probable ribose-5-phosphate isomerase 2(LOC101211316)										LOC101212850	2.07e-19	101212850	Cucumis sativus	prolycopene isomerase, chloroplastic(LOC101212850)
LOC101211328	1.37e-19	101211328	Cucumis sativus	guanosine nucleotide diphosphate dissociation inhibitor 2(LOC101211328)										LOC101212862	2.07e-19	101212862	Cucumis sativus	probable BOI-related E3 ubiquitin-protein ligase 3(LOC101212862)
LOC101211334	1.37e-19	101211334	Cucumis sativus	C2 and GRAM domain-containing protein At1g03370(LOC101211334)										LOC101212881	3.08e-06	101212881	Cucumis sativus	alcohol dehydrogenase-like 7(LOC101212881)
LOC101211356	1.37e-19	101211356	Cucumis sativus	eukaryotic translation initiation factor(LOC101211356)										LOC101212883	2.07e-19	101212883	Cucumis sativus	plastidal glycolate/glycerate translocator 1, chloroplastic(LOC101212883)
LOC101211383	1.37e-19	101211383	Cucumis sativus	BI1-like protein(LOC101211383)										LOC101212928	2.07e-19	101212928	Cucumis sativus	photosystem II stability/assembly factor HCF136, chloroplastic(LOC101212928)
LOC101211399	1.37e-19	101211399	Cucumis sativus	probable protein phosphatase 2C 58(LOC101211399)										LOC101212934	3.08e-06	101212934	Cucumis sativus	hypothetical protein(LOC101212934)
LOC101211405	1.37e-19	101211405	Cucumis sativus	calmodulin-binding protein 60 A(LOC101211405)										LOC101212937	9.86e-07	101212937	Cucumis sativus	interactor of constitutive active ROPs 3(LOC101212937)
LOC101211425	3.62e-05	101211425	Cucumis sativus	MACPF domain-containing protein At1g14780(LOC101211425)										LOC101212963	2.07e-19	101212963	Cucumis sativus	chlorophyll a-b binding protein 151, chloroplastic(LOC101212963)
LOC101211426	2.45e-05	101211426	Cucumis sativus	non-specific phospholipase C1(LOC101211426)										LOC101212964	3.9e-05	101212964	Cucumis sativus	probable histone H2A.5(LOC101212964)
LOC101211438	4.76e-05	101211438	Cucumis sativus	probable cinnamyl alcohol dehydrogenase 1(LOC101211438)										LOC101212981	2.65e-06	101212981	Cucumis sativus	cellulose synthase-like protein G2(LOC101212981)
LOC101211457	1.37e-19	101211457	Cucumis sativus	18.1 kDa class I heat shock protein(LOC101211457)										LOC101213013	5.92e-05	101213013	Cucumis sativus	autophagy-related protein 18a(LOC101213013)
LOC101211477	9.2e-05	101211477	Cucumis sativus	ubiquitin-conjugating enzyme E2 32(LOC101211477)										LOC101213023	2.07e-19	101213023	Cucumis sativus	transcription factor bHLH122(LOC101213023)
LOC101211481	1.92e-05	101211481	Cucumis sativus	protein LSM12 homolog A(LOC101211481)										LOC101213033	2.07e-19	101213033	Cucumis sativus	uncharacterized LOC101213033(LOC101213033)
LOC101211495	1.37e-19	101211495	Cucumis sativus	40S ribosomal protein SA(LOC101211495)										LOC101213046	2.07e-19	101213046	Cucumis sativus	FCS-Like Zinc finger 14(LOC101213046)
LOC101211496	1.37e-19	101211496	Cucumis sativus	mannose-1-phosphate guanylyltransferase 1(LOC101211496)										LOC101213050	2.07e-19	101213050	Cucumis sativus	uncharacterized GPI-anchored protein At1g61900(LOC101213050)
LOC101211530	1.37e-19	101211530	Cucumis sativus	gamma aminobutyrate transaminase 1, mitochondrial(LOC101211530)										LOC101213059	9.95e-06	101213059	Cucumis sativus	primary amine oxidase(LOC101213059)
LOC101211535	6.68e-07	101211535	Cucumis sativus	UBP1-associated protein 2A(LOC101211535)										LOC101213082	2.07e-19	101213082	Cucumis sativus	probable alpha,alpha-trehalose-phosphate synthase [UDP-forming] 7(LOC101213082)
LOC101211552	3.14e-06	101211552	Cucumis sativus	mitochondrial proton/calcium exchanger protein(LOC101211552)										LOC101213089	2.07e-19	101213089	Cucumis sativus	ABC transporter G family member 22(LOC101213089)
LOC101211557	1.37e-19	101211557	Cucumis sativus	lysM domain-containing GPI-anchored protein 2(LOC101211557)										LOC101213106	3.08e-06	101213106	Cucumis sativus	homeobox-leucine zipper protein ATHB-15(LOC101213106)
LOC101211591	1.37e-19	101211591	Cucumis sativus	WD40 repeat-containing protein HOS15(LOC101211591)										LOC101213109	3.08e-06	101213109	Cucumis sativus	protein TIFY 6B(LOC101213109)
LOC101211592	1.37e-19	101211592	Cucumis sativus	probable mediator of RNA polymerase II transcription subunit 26c(LOC101211592)										LOC101213128	1.75e-05	101213128	Cucumis sativus	uncharacterized LOC101213128(LOC101213128)
LOC101211601	1.37e-19	101211601	Cucumis sativus	probable protein phosphatase 2C 60(LOC101211601)										LOC101213198	2.07e-19	101213198	Cucumis sativus	photosystem II 5 kDa protein, chloroplastic(LOC101213198)
LOC101211604	1.37e-19	101211604	Cucumis sativus	probable protein phosphatase 2C 60(LOC101211604)										LOC101213207	2.07e-19	101213207	Cucumis sativus	amino acid transporter AVT6C(LOC101213207)
LOC101211609	3.05e-05	101211609	Cucumis sativus	transcription factor bHLH82(LOC101211609)										LOC101213216	3.05e-05	101213216	Cucumis sativus	3-ketoacyl-CoA synthase 12(LOC101213216)
LOC101211616	1.37e-19	101211616	Cucumis sativus	succinate dehydrogenase [ubiquinone] flavoprotein subunit 1, mitochondrial(LOC101211616)										LOC101213244	1.31e-05	101213244	Cucumis sativus	protein PHR1-LIKE 2(LOC101213244)
LOC101211639	1.37e-19	101211639	Cucumis sativus	vesicle-associated protein 4-2(LOC101211639)										LOC101213300	2.65e-06	101213300	Cucumis sativus	glycogen phosphorylase 1(LOC101213300)
LOC101211648	1.37e-19	101211648	Cucumis sativus	eukaryotic translation initiation factor 3 subunit I(LOC101211648)										LOC101213303	7.09e-05	101213303	Cucumis sativus	flavonoid 3'-monooxygenase CYP75B137(LOC101213303)
LOC101211654	1.65e-05	101211654	Cucumis sativus	hypothetical protein(LOC101211654)										LOC101213314	9.95e-06	101213314	Cucumis sativus	uncharacterized LOC101213314(LOC101213314)
LOC101211668	2.4e-05	101211668	Cucumis sativus	protein BTR1(LOC101211668)										LOC101213317	3.8e-06	101213317	Cucumis sativus	uncharacterized LOC101213317(LOC101213317)
LOC101211690	1.37e-19	101211690	Cucumis sativus	probable protein S-acyltransferase 14(LOC101211690)										LOC101213319	3.08e-06	101213319	Cucumis sativus	glyceraldehyde-3-phosphate dehydrogenase, cytosolic(LOC101213319)
LOC101211722	1.37e-19	101211722	Cucumis sativus	universal stress protein PHOS32(LOC101211722)										LOC101213325	2.07e-19	101213325	Cucumis sativus	ferric reduction oxidase 7, chloroplastic(LOC101213325)
LOC101211727	1.37e-19	101211727	Cucumis sativus	pheophytinase, chloroplastic(LOC101211727)										LOC101213337	8.28e-05	101213337	Cucumis sativus	cationic amino acid transporter 8, vacuolar(LOC101213337)
LOC101211744	1.91e-06	101211744	Cucumis sativus	KRR1 small subunit processome component homolog(LOC101211744)										LOC101213372	3.08e-06	101213372	Cucumis sativus	triosephosphate isomerase, chloroplastic(LOC101213372)
LOC101211750	1.37e-19	101211750	Cucumis sativus	protein ANTAGONIST OF LIKE HETEROCHROMATIN PROTEIN 1(LOC101211750)										LOC101213396	2.07e-19	101213396	Cucumis sativus	putative GTP diphosphokinase RSH1, chloroplastic(LOC101213396)
LOC101211761	1.37e-19	101211761	Cucumis sativus	cytochrome b561 and DOMON domain-containing protein At5g35735(LOC101211761)										LOC101213412	1.87e-06	101213412	Cucumis sativus	cinnamoyl-CoA reductase 1(LOC101213412)
LOC101211772	1.37e-19	101211772	Cucumis sativus	myosin-9(LOC101211772)										LOC101213424	2.07e-19	101213424	Cucumis sativus	protein COBRA(LOC101213424)
LOC101211790	1.02e-05	101211790	Cucumis sativus	3-isopropylmalate dehydrogenase, chloroplastic(LOC101211790)										LOC101213426	2.07e-19	101213426	Cucumis sativus	ribulose bisphosphate carboxylase/oxygenase activase, chloroplastic(LOC101213426)
LOC101211793	1.37e-19	101211793	Cucumis sativus	GTPase-activating protein gyp7(LOC101211793)										LOC101213431	2.07e-19	101213431	Cucumis sativus	probable transmembrane GTPase FZO-like, chloroplastic(LOC101213431)
LOC101211800	1.37e-19	101211800	Cucumis sativus	1-aminocyclopropane-1-carboxylate oxidase homolog 1(LOC101211800)										LOC101213450	2.07e-19	101213450	Cucumis sativus	DELLA protein GAI(LOC101213450)
LOC101211811	1.37e-19	101211811	Cucumis sativus	pathogenesis-related protein 1(LOC101211811)										LOC101213453	2.07e-19	101213453	Cucumis sativus	temperature-induced lipocalin-1(LOC101213453)
LOC101211829	1.91e-06	101211829	Cucumis sativus	cytochrome P450 81Q32(LOC101211829)										LOC101213459	2.07e-19	101213459	Cucumis sativus	ankyrin repeat-containing protein At5g02620(LOC101213459)
LOC101211832	1.37e-19	101211832	Cucumis sativus	ADP-ribosylation factor 1(LOC101211832)										LOC101213465	6.65e-06	101213465	Cucumis sativus	hypothetical protein(LOC101213465)
LOC101211838	3.83e-05	101211838	Cucumis sativus	V-type proton ATPase subunit B 2(LOC101211838)										LOC101213467	1.49e-05	101213467	Cucumis sativus	serine acetyltransferase 1, chloroplastic(LOC101213467)
LOC101211852	1.37e-19	101211852	Cucumis sativus	lysine-specific demethylase JMJ706(LOC101211852)										LOC101213468	2.65e-06	101213468	Cucumis sativus	uncharacterized LOC101213468(LOC101213468)
LOC101211860	8.61e-05	101211860	Cucumis sativus	eukaryotic translation initiation factor 3 subunit H(LOC101211860)										LOC101213478	2.07e-19	101213478	Cucumis sativus	mitogen-activated protein kinase homolog NTF3(LOC101213478)
LOC101211861	1.37e-19	101211861	Cucumis sativus	40S ribosomal protein S29(LOC101211861)										LOC101213483	2.07e-19	101213483	Cucumis sativus	protein CURVATURE THYLAKOID 1A, chloroplastic(LOC101213483)
LOC101211868	1.37e-19	101211868	Cucumis sativus	MLO-like protein 1(LOC101211868)										LOC101213503	1.88e-05	101213503	Cucumis sativus	B3 domain-containing transcription repressor VAL2(LOC101213503)
LOC101211872	1.37e-19	101211872	Cucumis sativus	CSC1-like protein ERD4(LOC101211872)										LOC101213505	7.3e-06	101213505	Cucumis sativus	plasma membrane ATPase 4(LOC101213505)
LOC101211874	1.91e-06	101211874	Cucumis sativus	ABC transporter C family member 2(LOC101211874)										LOC101213526	2.07e-19	101213526	Cucumis sativus	protein CELLULOSE SYNTHASE INTERACTIVE 1(LOC101213526)
LOC101211933	1.37e-19	101211933	Cucumis sativus	glycine-rich RNA-binding protein 1(LOC101211933)										LOC101213531	1.81e-05	101213531	Cucumis sativus	serine/threonine-protein kinase BSK1(LOC101213531)
LOC101211963	1.37e-19	101211963	Cucumis sativus	protein PHOSPHATE-INDUCED 1(LOC101211963)										LOC101213533	2.65e-06	101213533	Cucumis sativus	heterodimeric geranylgeranyl pyrophosphate synthase small subunit, chloroplastic(LOC101213533)
LOC101211969	1.37e-19	101211969	Cucumis sativus	probable metal-nicotianamine transporter YSL5(LOC101211969)										LOC101213542	2.07e-19	101213542	Cucumis sativus	receptor-like protein kinase HSL1(LOC101213542)
LOC101211989	1.37e-19	101211989	Cucumis sativus	peroxidase 2-like(LOC101211989)										LOC101213552	2.07e-19	101213552	Cucumis sativus	cytochrome b561 and DOMON domain-containing protein At3g25290(LOC101213552)
LOC101211994	1.37e-19	101211994	Cucumis sativus	cinnamoyl-CoA reductase 1(LOC101211994)										LOC101213554	2.07e-19	101213554	Cucumis sativus	phosphomethylpyrimidine synthase, chloroplastic(LOC101213554)
LOC101212004	3.14e-06	101212004	Cucumis sativus	UDP-glucose:glycoprotein glucosyltransferase(LOC101212004)										LOC101213564	2.07e-19	101213564	Cucumis sativus	endoglucanase 25(LOC101213564)
LOC101212006	1.37e-19	101212006	Cucumis sativus	phosphatidylinositol 4-kinase gamma 7(LOC101212006)										LOC101213570	2.07e-19	101213570	Cucumis sativus	glutamate--glyoxylate aminotransferase 2(LOC101213570)
LOC101212015	1.37e-19	101212015	Cucumis sativus	protein NOI4(LOC101212015)										LOC101213573	2.07e-19	101213573	Cucumis sativus	myosin-binding protein 7(LOC101213573)
LOC101212017	1.37e-19	101212017	Cucumis sativus	40S ribosomal protein S2-4(LOC101212017)										LOC101213609	1.87e-06	101213609	Cucumis sativus	protease 2(LOC101213609)
LOC101212019	1.37e-19	101212019	Cucumis sativus	non-lysosomal glucosylceramidase(LOC101212019)										LOC101213619	2.07e-19	101213619	Cucumis sativus	magnesium-chelatase subunit ChlH, chloroplastic(LOC101213619)
LOC101212037	1.37e-19	101212037	Cucumis sativus	jasmonoyl--L-amino acid synthetase JAR6(LOC101212037)										LOC101213620	2.07e-19	101213620	Cucumis sativus	CLK4-associating serine/arginine rich protein(LOC101213620)
LOC101212064	1.37e-19	101212064	Cucumis sativus	extensin-3(LOC101212064)										LOC101213624	2.07e-19	101213624	Cucumis sativus	lysM domain receptor-like kinase 3(LOC101213624)
LOC101212065	1.37e-19	101212065	Cucumis sativus	amino acid transporter AVT3B(LOC101212065)										LOC101213642	8.57e-05	101213642	Cucumis sativus	phosphoinositide phosphatase SAC7(LOC101213642)
LOC101212074	3.05e-05	101212074	Cucumis sativus	uncharacterized protein At4g28440(LOC101212074)										LOC101213648	2.07e-19	101213648	Cucumis sativus	delta(24)-sterol reductase(LOC101213648)
LOC101212085	1.37e-19	101212085	Cucumis sativus	protein TIC 55, chloroplastic(LOC101212085)										LOC101213649	2.07e-19	101213649	Cucumis sativus	cryptochrome-1(LOC101213649)
LOC101212088	1.37e-19	101212088	Cucumis sativus	40S ribosomal protein S10-1(LOC101212088)										LOC101213662	2.07e-19	101213662	Cucumis sativus	serine/threonine-protein kinase D6PK(LOC101213662)
LOC101212142	1.91e-06	101212142	Cucumis sativus	homeobox-leucine zipper protein HAT5(LOC101212142)										LOC101213672	8.47e-05	101213672	Cucumis sativus	protein PHOTOSYSTEM I ASSEMBLY 2, chloroplastic(LOC101213672)
LOC101212146	1.37e-19	101212146	Cucumis sativus	alanine aminotransferase 1, mitochondrial(LOC101212146)										LOC101213690	2.75e-05	101213690	Cucumis sativus	alpha,alpha-trehalose-phosphate synthase [UDP-forming] 1(LOC101213690)
LOC101212149	1.37e-19	101212149	Cucumis sativus	probable serine/threonine-protein kinase PBL1(LOC101212149)										LOC101213691	2.07e-19	101213691	Cucumis sativus	granule-bound starch synthase 2, chloroplastic/amyloplastic(LOC101213691)
LOC101212152	1.37e-19	101212152	Cucumis sativus	uncharacterized LOC101212152(LOC101212152)										LOC101213697	1.06e-05	101213697	Cucumis sativus	cellulose synthase-like protein G3(LOC101213697)
LOC101212154	1.37e-19	101212154	Cucumis sativus	protein TIFY 10A(LOC101212154)										LOC101213702	2.07e-19	101213702	Cucumis sativus	30S ribosomal protein S10, chloroplastic(LOC101213702)
LOC101212167	1.37e-19	101212167	Cucumis sativus	alpha-galactosidase-like(LOC101212167)										LOC101213735	2.07e-19	101213735	Cucumis sativus	protein EXORDIUM-like 2(LOC101213735)
LOC101212168	1.37e-19	101212168	Cucumis sativus	ammonium transporter 1 member 1(LOC101212168)										LOC101213744	2.31e-05	101213744	Cucumis sativus	pre-mRNA-splicing factor SLU7(LOC101213744)
LOC101212172	1.37e-19	101212172	Cucumis sativus	trehalose-phosphate phosphatase A(LOC101212172)										LOC101213753	2.07e-19	101213753	Cucumis sativus	lycopene epsilon cyclase, chloroplastic(LOC101213753)
LOC101212173	1.37e-19	101212173	Cucumis sativus	3-isopropylmalate dehydratase large subunit, chloroplastic(LOC101212173)										LOC101213758	8.47e-05	101213758	Cucumis sativus	very-long-chain enoyl-CoA reductase(LOC101213758)
LOC101212211	1.37e-19	101212211	Cucumis sativus	60S ribosomal protein L4(LOC101212211)										LOC101213781	6.65e-06	101213781	Cucumis sativus	geraniol 8-hydroxylase(LOC101213781)
LOC101212230	1.37e-19	101212230	Cucumis sativus	peroxidase 2-like(LOC101212230)										LOC101213806	2.07e-19	101213806	Cucumis sativus	shaggy-related protein kinase eta(LOC101213806)
LOC101212238	1.37e-19	101212238	Cucumis sativus	uncharacterized LOC101212238(LOC101212238)										LOC101213816	2.07e-19	101213816	Cucumis sativus	putative lipid phosphate phosphatase 3, chloroplastic(LOC101213816)
LOC101212257	1.37e-19	101212257	Cucumis sativus	protein NRT1/ PTR FAMILY 8.3(LOC101212257)										LOC101213845	2.07e-19	101213845	Cucumis sativus	chlorophyll a-b binding protein of LHCII type 1-like(LOC101213845)
LOC101212263	1.37e-19	101212263	Cucumis sativus	guanylate kinase 2(LOC101212263)										LOC101213855	2.07e-19	101213855	Cucumis sativus	remorin(LOC101213855)
LOC101212273	1.98e-05	101212273	Cucumis sativus	endoglucanase 7(LOC101212273)										LOC101213858	2.07e-19	101213858	Cucumis sativus	uncharacterized LOC101213858(LOC101213858)
LOC101212282	1.37e-19	101212282	Cucumis sativus	1-aminocyclopropane-1-carboxylate oxidase homolog 1(LOC101212282)										LOC101213868	4.14e-05	101213868	Cucumis sativus	uncharacterized LOC101213868(LOC101213868)
LOC101212291	1.37e-19	101212291	Cucumis sativus	glutathione S-transferase(LOC101212291)										LOC101213889	2.07e-19	101213889	Cucumis sativus	protein LOW PSII ACCUMULATION 3, chloroplastic(LOC101213889)
LOC101212295	1.37e-19	101212295	Cucumis sativus	4-hydroxy-3-methylbut-2-enyl diphosphate reductase, chloroplastic(LOC101212295)										LOC101213897	2.07e-19	101213897	Cucumis sativus	mitogen-activated protein kinase 19(LOC101213897)
LOC101212301	1.37e-19	101212301	Cucumis sativus	3-ketoacyl-CoA thiolase 2, peroxisomal(LOC101212301)										LOC101213899	2.65e-06	101213899	Cucumis sativus	phosphoglucan, water dikinase, chloroplastic(LOC101213899)
LOC101212309	1.37e-19	101212309	Cucumis sativus	endoplasmic reticulum-Golgi intermediate compartment protein 3(LOC101212309)										LOC101213900	2.07e-19	101213900	Cucumis sativus	uncharacterized LOC101213900(LOC101213900)
LOC101212315	1.37e-19	101212315	Cucumis sativus	calcium-transporting ATPase 2, plasma membrane-type(LOC101212315)										LOC101213911	2.65e-06	101213911	Cucumis sativus	DELLA protein GAI(LOC101213911)
LOC101212327	1.37e-19	101212327	Cucumis sativus	tobamovirus multiplication protein 1(LOC101212327)										LOC101213925	3.08e-06	101213925	Cucumis sativus	starch synthase 3, chloroplastic/amyloplastic(LOC101213925)
LOC101212336	1.37e-19	101212336	Cucumis sativus	40S ribosomal protein S13(LOC101212336)										LOC101213936	4.43e-05	101213936	Cucumis sativus	cyclic dof factor 2(LOC101213936)
LOC101212349	1.37e-19	101212349	Cucumis sativus	26S proteasome non-ATPase regulatory subunit 6 homolog(LOC101212349)										LOC101213956	2.07e-19	101213956	Cucumis sativus	uncharacterized LOC101213956(LOC101213956)
LOC101212386	1.37e-19	101212386	Cucumis sativus	protein CROWDED NUCLEI 1(LOC101212386)										LOC101213957	8.64e-06	101213957	Cucumis sativus	chloroplast envelope membrane protein(LOC101213957)
LOC101212388	1.37e-19	101212388	Cucumis sativus	pectinesterase(LOC101212388)										LOC101213972	2.07e-19	101213972	Cucumis sativus	hypothetical protein(LOC101213972)
LOC101212407	1.37e-19	101212407	Cucumis sativus	probable aminotransferase TAT2(LOC101212407)										LOC101213995	9.39e-05	101213995	Cucumis sativus	UDP-glycosyltransferase 75C1(LOC101213995)
LOC101212411	1.37e-19	101212411	Cucumis sativus	pyruvate kinase, cytosolic isozyme(LOC101212411)										LOC101213998	2.07e-19	101213998	Cucumis sativus	carbonic anhydrase 2(LOC101213998)
LOC101212413	1.37e-19	101212413	Cucumis sativus	60S ribosomal protein L27(LOC101212413)										LOC101214005	3.08e-06	101214005	Cucumis sativus	thioredoxin-like protein CDSP32, chloroplastic(LOC101214005)
LOC101212419	1.37e-19	101212419	Cucumis sativus	AMP deaminase(LOC101212419)										LOC101214028	3.54e-05	101214028	Cucumis sativus	epimerase family protein SDR39U1 homolog, chloroplastic(LOC101214028)
LOC101212420	1.37e-19	101212420	Cucumis sativus	zinc finger protein GAI-ASSOCIATED FACTOR 1(LOC101212420)										LOC101214042	2.07e-19	101214042	Cucumis sativus	phosphoglucan, water dikinase, chloroplastic(LOC101214042)
LOC101212423	1.37e-19	101212423	Cucumis sativus	U-box domain-containing protein 4(LOC101212423)										LOC101214055	2.07e-19	101214055	Cucumis sativus	chlorophyll a-b binding protein 7, chloroplastic(LOC101214055)
LOC101212461	1.37e-19	101212461	Cucumis sativus	BAG family molecular chaperone regulator 6(LOC101212461)										LOC101214094	2.07e-19	101214094	Cucumis sativus	oxygen-evolving enhancer protein 2, chloroplastic-like(LOC101214094)
LOC101212463	1.92e-05	101212463	Cucumis sativus	casein kinase 1-like protein 3(LOC101212463)										LOC101214134	1.25e-05	101214134	Cucumis sativus	spermatogenesis-associated protein 20(LOC101214134)
LOC101212465	1.37e-19	101212465	Cucumis sativus	probable LRR receptor-like serine/threonine-protein kinase At1g56140(LOC101212465)										LOC101214136	3.8e-06	101214136	Cucumis sativus	pathogenesis-related thaumatin-like protein 3.5(LOC101214136)
LOC101212473	1.37e-19	101212473	Cucumis sativus	phosphate transporter PHO1 homolog 9(LOC101212473)										LOC101214147	2.07e-19	101214147	Cucumis sativus	arogenate dehydrogenase 1, chloroplastic(LOC101214147)
LOC101212481	1.37e-19	101212481	Cucumis sativus	dehydrin DHN1(LOC101212481)										LOC101214148	2.07e-19	101214148	Cucumis sativus	oligopeptide transporter 3(LOC101214148)
LOC101212510	1.37e-19	101212510	Cucumis sativus	bifunctional riboflavin biosynthesis protein RIBA 1, chloroplastic(LOC101212510)										LOC101214167	2.07e-19	101214167	Cucumis sativus	fasciclin-like arabinogalactan protein 2(LOC101214167)
LOC101212530	1.37e-19	101212530	Cucumis sativus	sarcoplasmic reticulum histidine-rich calcium-binding protein(LOC101212530)										LOC101214168	2.07e-19	101214168	Cucumis sativus	peroxidase 42(LOC101214168)
LOC101212548	1.37e-19	101212548	Cucumis sativus	E3 ubiquitin-protein ligase ATL6(LOC101212548)										LOC101214171	2.07e-19	101214171	Cucumis sativus	scarecrow-like protein 8(LOC101214171)
LOC101212549	1.37e-19	101212549	Cucumis sativus	uncharacterized LOC101212549(LOC101212549)										LOC101214172	9.95e-06	101214172	Cucumis sativus	methionine gamma-lyase(LOC101214172)
LOC101212569	1.37e-19	101212569	Cucumis sativus	NADH--cytochrome b5 reductase 1(LOC101212569)										LOC101214188	2.07e-19	101214188	Cucumis sativus	protein phosphatase 2C 51(LOC101214188)
LOC101212570	1.37e-19	101212570	Cucumis sativus	protein SRC2(LOC101212570)										LOC101214191	3.08e-06	101214191	Cucumis sativus	heme oxygenase 1, chloroplastic(LOC101214191)
LOC101212603	1.37e-19	101212603	Cucumis sativus	translation machinery-associated protein 7 homolog(LOC101212603)										LOC101214196	2.07e-19	101214196	Cucumis sativus	methyl-CpG-binding domain-containing protein 11(LOC101214196)
LOC101212626	1.37e-19	101212626	Cucumis sativus	cysteine-rich and transmembrane domain-containing protein WIH2(LOC101212626)										LOC101214198	2.07e-19	101214198	Cucumis sativus	protein IQ-DOMAIN 31(LOC101214198)
LOC101212638	1.37e-19	101212638	Cucumis sativus	glucosamine inositolphosphorylceramide transferase 1(LOC101212638)										LOC101214206	2.07e-19	101214206	Cucumis sativus	signal recognition particle 43 kDa protein, chloroplastic(LOC101214206)
LOC101212651	3.67e-05	101212651	Cucumis sativus	probable aquaporin NIP5-1(LOC101212651)										LOC101214233	2.07e-19	101214233	Cucumis sativus	UPF0603 protein At1g54780, chloroplastic(LOC101214233)
LOC101212654	1.37e-19	101212654	Cucumis sativus	metacaspase-1(LOC101212654)										LOC101214239	3.08e-06	101214239	Cucumis sativus	BAHD acyltransferase DCR(LOC101214239)
LOC101212658	1.37e-19	101212658	Cucumis sativus	60S ribosomal protein L27(LOC101212658)										LOC101214248	3.08e-06	101214248	Cucumis sativus	zinc finger CCCH domain-containing protein 20(LOC101214248)
LOC101212659	1.37e-19	101212659	Cucumis sativus	phosphatidylinositol:ceramide inositolphosphotransferase 2(LOC101212659)										LOC101214252	2.07e-19	101214252	Cucumis sativus	prostatic spermine-binding protein(LOC101214252)
LOC101212662	1.37e-19	101212662	Cucumis sativus	probable serine/threonine-protein kinase PBL19(LOC101212662)										LOC101214256	1.87e-06	101214256	Cucumis sativus	uncharacterized LOC101214256(LOC101214256)
LOC101212678	1.91e-06	101212678	Cucumis sativus	vacuolar-sorting receptor 4(LOC101212678)										LOC101214257	1.88e-05	101214257	Cucumis sativus	E3 ubiquitin-protein ligase RNF4(LOC101214257)
LOC101212685	1.37e-19	101212685	Cucumis sativus	calcium-binding protein CP1(LOC101212685)										LOC101214340	2.07e-19	101214340	Cucumis sativus	NEDD8-conjugating enzyme Ubc12(LOC101214340)
LOC101212688	1.37e-19	101212688	Cucumis sativus	probable alpha,alpha-trehalose-phosphate synthase [UDP-forming] 9(LOC101212688)										LOC101214341	3.08e-06	101214341	Cucumis sativus	WD repeat-containing protein RUP2(LOC101214341)
LOC101212696	1.37e-19	101212696	Cucumis sativus	epidermis-specific secreted glycoprotein EP1(LOC101212696)										LOC101214344	2.07e-19	101214344	Cucumis sativus	4-hydroxy-3-methylbut-2-en-1-yl diphosphate synthase (ferredoxin), chloroplastic(LOC101214344)
LOC101212698	1.37e-19	101212698	Cucumis sativus	probable pyridoxal 5'-phosphate synthase subunit PDX1(LOC101212698)										LOC101214358	2.07e-19	101214358	Cucumis sativus	pentatricopeptide repeat-containing protein At1g19720(LOC101214358)
LOC101212699	1.37e-19	101212699	Cucumis sativus	nuclear transcription factor Y subunit B-1(LOC101212699)										LOC101214370	2.07e-19	101214370	Cucumis sativus	serine acetyltransferase 2(LOC101214370)
LOC101212708	1.59e-05	101212708	Cucumis sativus	hypothetical protein(LOC101212708)										LOC101214383	2.07e-19	101214383	Cucumis sativus	auxin transporter-like protein 2(LOC101214383)
LOC101212717	1.37e-19	101212717	Cucumis sativus	peroxidase 2-like(LOC101212717)										LOC101214389	2.07e-19	101214389	Cucumis sativus	uncharacterized LOC101214389(LOC101214389)
LOC101212753	8.41e-05	101212753	Cucumis sativus	exocyst complex component EXO70B1(LOC101212753)										LOC101214396	2.65e-06	101214396	Cucumis sativus	ETHYLENE INSENSITIVE 3-like 1 protein(LOC101214396)
LOC101212759	1.37e-19	101212759	Cucumis sativus	glutamate--tRNA ligase, chloroplastic/mitochondrial(LOC101212759)										LOC101214404	6.65e-06	101214404	Cucumis sativus	fasciclin-like arabinogalactan protein 11(LOC101214404)
LOC101212780	1.37e-19	101212780	Cucumis sativus	vesicle-associated membrane protein 722(LOC101212780)										LOC101214408	2.07e-19	101214408	Cucumis sativus	ATP synthase gamma chain, chloroplastic(LOC101214408)
LOC101212784	3.05e-05	101212784	Cucumis sativus	extensin(LOC101212784)										LOC101214431	2.07e-19	101214431	Cucumis sativus	pectin acetylesterase 8(LOC101214431)
LOC101212796	1.37e-19	101212796	Cucumis sativus	CASP-like protein 4D1(LOC101212796)										LOC101214464	6.42e-05	101214464	Cucumis sativus	protein NETWORKED 4A(LOC101214464)
LOC101212801	1.37e-19	101212801	Cucumis sativus	L-ascorbate oxidase(LOC101212801)										LOC101214479	3.08e-06	101214479	Cucumis sativus	hypothetical protein(LOC101214479)
LOC101212809	1.37e-19	101212809	Cucumis sativus	polyadenylate-binding protein RBP45(LOC101212809)										LOC101214499	2.07e-19	101214499	Cucumis sativus	ubiquinol oxidase 4, chloroplastic/chromoplastic(LOC101214499)
LOC101212830	1.37e-19	101212830	Cucumis sativus	isoleucine--tRNA ligase, cytoplasmic(LOC101212830)										LOC101214514	2.07e-19	101214514	Cucumis sativus	F-box protein At5g67140(LOC101214514)
LOC101212851	1.37e-19	101212851	Cucumis sativus	cystathionine gamma-synthase 1, chloroplastic(LOC101212851)										LOC101214568	2.07e-19	101214568	Cucumis sativus	uncharacterized LOC101214568(LOC101214568)
LOC101212869	1.37e-19	101212869	Cucumis sativus	cyclin-B1-2(LOC101212869)										LOC101214570	9.95e-06	101214570	Cucumis sativus	protein GLUTAMINE DUMPER 1(LOC101214570)
LOC101212879	1.37e-19	101212879	Cucumis sativus	respiratory burst oxidase homolog protein A(LOC101212879)										LOC101214571	2.07e-19	101214571	Cucumis sativus	patellin-3(LOC101214571)
LOC101212892	1.37e-19	101212892	Cucumis sativus	serine hydroxymethyltransferase 3, chloroplastic(LOC101212892)										LOC101214583	2.07e-19	101214583	Cucumis sativus	villin-2(LOC101214583)
LOC101212914	1.37e-19	101212914	Cucumis sativus	bifunctional aspartate aminotransferase and glutamate/aspartate-prephenate aminotransferase(LOC101212914)										LOC101214591	9.86e-07	101214591	Cucumis sativus	uncharacterized LOC101214591(LOC101214591)
LOC101212923	1.37e-19	101212923	Cucumis sativus	MLO-like protein 8(LOC101212923)										LOC101214608	2.07e-19	101214608	Cucumis sativus	pyruvate, phosphate dikinase 2(LOC101214608)
LOC101212927	1.37e-19	101212927	Cucumis sativus	40S ribosomal protein S12(LOC101212927)										LOC101214613	2.07e-19	101214613	Cucumis sativus	zinc finger protein CONSTANS-LIKE 9(LOC101214613)
LOC101212929	1.37e-19	101212929	Cucumis sativus	hypothetical protein(LOC101212929)										LOC101214616	2.07e-19	101214616	Cucumis sativus	gamma-soluble NSF attachment protein(LOC101214616)
LOC101212943	1.37e-19	101212943	Cucumis sativus	60S ribosomal protein L39(LOC101212943)										LOC101214617	2.65e-06	101214617	Cucumis sativus	S-adenosylmethionine synthase 2(LOC101214617)
LOC101212953	1.37e-19	101212953	Cucumis sativus	phospholipid-transporting ATPase 1(LOC101212953)										LOC101214624	2.07e-19	101214624	Cucumis sativus	sulfoquinovosyl transferase SQD2(LOC101214624)
LOC101212959	2.29e-05	101212959	Cucumis sativus	protein WVD2-like 2(LOC101212959)										LOC101214626	2.07e-19	101214626	Cucumis sativus	transcription factor MYB1R1(LOC101214626)
LOC101212978	1.37e-19	101212978	Cucumis sativus	exocyst complex component EXO70H1(LOC101212978)										LOC101214644	3.08e-06	101214644	Cucumis sativus	50S ribosomal protein 5 alpha, chloroplastic(LOC101214644)
LOC101212993	1.92e-05	101212993	Cucumis sativus	PTI1-like tyrosine-protein kinase At3g15890(LOC101212993)										LOC101214656	8.64e-06	101214656	Cucumis sativus	3'-5' exoribonuclease 1(LOC101214656)
LOC101213022	1.37e-19	101213022	Cucumis sativus	non-lysosomal glucosylceramidase(LOC101213022)										LOC101214661	3.08e-06	101214661	Cucumis sativus	protein RALF-like 34(LOC101214661)
LOC101213038	1.37e-19	101213038	Cucumis sativus	squalene monooxygenase SE1(LOC101213038)										LOC101214662	2.07e-19	101214662	Cucumis sativus	phototropin-1(LOC101214662)
LOC101213040	1.37e-19	101213040	Cucumis sativus	peptidyl-prolyl cis-trans isomerase CYP20-1(LOC101213040)										LOC101214681	2.07e-19	101214681	Cucumis sativus	uncharacterized LOC101214681(LOC101214681)
LOC101213044	1.37e-19	101213044	Cucumis sativus	60S ribosomal protein L7a-1(LOC101213044)										LOC101214714	2.07e-19	101214714	Cucumis sativus	sulfite oxidase(LOC101214714)
LOC101213045	2.4e-05	101213045	Cucumis sativus	G patch domain-containing protein 4(LOC101213045)										LOC101214721	8.96e-05	101214721	Cucumis sativus	50S ribosomal protein L12, chloroplastic(LOC101214721)
LOC101213048	1.33e-06	101213048	Cucumis sativus	serine/threonine-protein kinase STY46(LOC101213048)										LOC101214743	3.08e-06	101214743	Cucumis sativus	hypothetical protein(LOC101214743)
LOC101213065	5.51e-06	101213065	Cucumis sativus	uncharacterized LOC101213065(LOC101213065)										LOC101214787	2.07e-19	101214787	Cucumis sativus	peroxiredoxin Q, chloroplastic(LOC101214787)
LOC101213072	1.37e-19	101213072	Cucumis sativus	formin-like protein 5(LOC101213072)										LOC101214793	3.08e-06	101214793	Cucumis sativus	uncharacterized LOC101214793(LOC101214793)
LOC101213074	1.37e-19	101213074	Cucumis sativus	glyceraldehyde-3-phosphate dehydrogenase, cytosolic-like(LOC101213074)										LOC101214801	2.92e-05	101214801	Cucumis sativus	calcium-transporting ATPase 9, plasma membrane-type(LOC101214801)
LOC101213108	1.37e-19	101213108	Cucumis sativus	receptor-like cytoplasmic kinase 176(LOC101213108)										LOC101214816	2.07e-19	101214816	Cucumis sativus	zinc finger protein CONSTANS-LIKE 5(LOC101214816)
LOC101213112	1.37e-19	101213112	Cucumis sativus	uncharacterized LOC101213112(LOC101213112)										LOC101214822	2.07e-19	101214822	Cucumis sativus	MLP-like protein 43(LOC101214822)
LOC101213138	5.72e-05	101213138	Cucumis sativus	uncharacterized LOC101213138(LOC101213138)										LOC101214823	2.07e-19	101214823	Cucumis sativus	phytoene synthase 2, chloroplastic(LOC101214823)
LOC101213144	1.37e-19	101213144	Cucumis sativus	eukaryotic translation initiation factor 3 subunit B(LOC101213144)										LOC101214832	2.07e-19	101214832	Cucumis sativus	probable methyltransferase PMT14(LOC101214832)
LOC101213164	1.37e-19	101213164	Cucumis sativus	ATP synthase subunit beta, mitochondrial(LOC101213164)										LOC101214857	2.07e-19	101214857	Cucumis sativus	shikimate O-hydroxycinnamoyltransferase(LOC101214857)
LOC101213168	1.37e-19	101213168	Cucumis sativus	60S ribosomal protein L44(LOC101213168)										LOC101214861	2.07e-19	101214861	Cucumis sativus	alpha-L-arabinofuranosidase 1(LOC101214861)
LOC101213173	3.14e-06	101213173	Cucumis sativus	zinc finger protein ZAT10(LOC101213173)										LOC101214870	2.07e-19	101214870	Cucumis sativus	receptor-like cytosolic serine/threonine-protein kinase RBK2(LOC101214870)
LOC101213182	1.37e-19	101213182	Cucumis sativus	protein S-acyltransferase 24(LOC101213182)										LOC101214878	2.07e-19	101214878	Cucumis sativus	protein LHY(LOC101214878)
LOC101213184	1.37e-19	101213184	Cucumis sativus	pathogen-related protein(LOC101213184)										LOC101214900	3.08e-06	101214900	Cucumis sativus	phytochrome E(LOC101214900)
LOC101213224	1.37e-19	101213224	Cucumis sativus	glutamate synthase [NADH], amyloplastic(LOC101213224)										LOC101214908	2.07e-19	101214908	Cucumis sativus	peptidyl-prolyl cis-trans isomerase A1(LOC101214908)
LOC101213242	7.02e-05	101213242	Cucumis sativus	probable N-acetyl-gamma-glutamyl-phosphate reductase, chloroplastic(LOC101213242)										LOC101214920	2.07e-19	101214920	Cucumis sativus	ATPase 11, plasma membrane-type(LOC101214920)
LOC101213251	2.29e-05	101213251	Cucumis sativus	uncharacterized LOC101213251(LOC101213251)										LOC101214927	2.07e-19	101214927	Cucumis sativus	probable 1-deoxy-D-xylulose-5-phosphate synthase, chloroplastic(LOC101214927)
LOC101213286	1.37e-19	101213286	Cucumis sativus	60S ribosomal protein L7a-1(LOC101213286)										LOC101214934	1.81e-05	101214934	Cucumis sativus	sodium/hydrogen exchanger 2(LOC101214934)
LOC101213293	1.37e-19	101213293	Cucumis sativus	polyadenylate-binding protein RBP45(LOC101213293)										LOC101214966	2.07e-19	101214966	Cucumis sativus	probable serine/threonine-protein kinase At1g01540(LOC101214966)
LOC101213295	1.37e-19	101213295	Cucumis sativus	eukaryotic translation initiation factor 5A(LOC101213295)										LOC101214976	2.07e-19	101214976	Cucumis sativus	alpha-aminoadipic semialdehyde synthase(LOC101214976)
LOC101213301	1.37e-19	101213301	Cucumis sativus	glutamate receptor 2.7(LOC101213301)										LOC101214987	2.07e-19	101214987	Cucumis sativus	probable pectinesterase/pectinesterase inhibitor 34(LOC101214987)
LOC101213336	1.37e-19	101213336	Cucumis sativus	ketol-acid reductoisomerase, chloroplastic(LOC101213336)										LOC101214991	2.07e-19	101214991	Cucumis sativus	monocopper oxidase-like protein SKU5(LOC101214991)
LOC101213338	1.37e-19	101213338	Cucumis sativus	uncharacterized protein At4g15970(LOC101213338)										LOC101215008	3.08e-06	101215008	Cucumis sativus	probable inactive leucine-rich repeat receptor-like protein kinase At3g03770(LOC101215008)
LOC101213353	1.37e-19	101213353	Cucumis sativus	uncharacterized LOC101213353(LOC101213353)										LOC101215023	2.07e-19	101215023	Cucumis sativus	zinc finger protein BRUTUS(LOC101215023)
LOC101213366	1.37e-19	101213366	Cucumis sativus	probable fructokinase-4(LOC101213366)										LOC101215032	6.3e-05	101215032	Cucumis sativus	uncharacterized LOC101215032(LOC101215032)
LOC101213373	1.37e-19	101213373	Cucumis sativus	phytochrome-associated serine/threonine-protein phosphatase(LOC101213373)										LOC101215039	2.07e-19	101215039	Cucumis sativus	protein MANNAN SYNTHESIS-RELATED 2(LOC101215039)
LOC101213380	1.37e-19	101213380	Cucumis sativus	bifunctional 3-dehydroquinate dehydratase/shikimate dehydrogenase, chloroplastic(LOC101213380)										LOC101215049	7.72e-05	101215049	Cucumis sativus	homeobox protein BEL1 homolog(LOC101215049)
LOC101213382	2.53e-06	101213382	Cucumis sativus	beta-galactosidase 8(LOC101213382)										LOC101215067	5.74e-05	101215067	Cucumis sativus	LOB domain-containing protein 1(LOC101215067)
LOC101213410	1.37e-19	101213410	Cucumis sativus	spermidine synthase-like(LOC101213410)										LOC101215069	2.07e-19	101215069	Cucumis sativus	two-component response regulator-like APRR2(LOC101215069)
LOC101213413	1.92e-05	101213413	Cucumis sativus	glutamine synthetase nodule isozyme(LOC101213413)										LOC101215090	2.07e-19	101215090	Cucumis sativus	carbonic anhydrase 2(LOC101215090)
LOC101213416	1.37e-19	101213416	Cucumis sativus	putative elongation factor TypA-like SVR3, chloroplastic(LOC101213416)										LOC101215099	2.07e-19	101215099	Cucumis sativus	putative UDP-glucose glucosyltransferase(LOC101215099)
LOC101213427	1.37e-19	101213427	Cucumis sativus	NEDD8 ultimate buster 1(LOC101213427)										LOC101215113	2.07e-19	101215113	Cucumis sativus	protein CURVATURE THYLAKOID 1B, chloroplastic(LOC101215113)
LOC101213484	1.37e-19	101213484	Cucumis sativus	60S ribosomal protein L13a-2(LOC101213484)										LOC101215160	2.07e-19	101215160	Cucumis sativus	homeobox-leucine zipper protein HAT5(LOC101215160)
LOC101213496	1.37e-19	101213496	Cucumis sativus	uncharacterized protein At5g39570(LOC101213496)										LOC101215186	1.87e-06	101215186	Cucumis sativus	ACT domain-containing protein ACR11(LOC101215186)
LOC101213502	1.37e-19	101213502	Cucumis sativus	40S ribosomal protein S23(LOC101213502)										LOC101215194	9.95e-06	101215194	Cucumis sativus	DDT domain-containing protein PTM(LOC101215194)
LOC101213516	1.37e-19	101213516	Cucumis sativus	formate dehydrogenase, mitochondrial(LOC101213516)										LOC101215198	2.07e-19	101215198	Cucumis sativus	transcription factor UNE10(LOC101215198)
LOC101213525	2.29e-05	101213525	Cucumis sativus	cytochrome b-c1 complex subunit 9(LOC101213525)										LOC101215251	2.07e-19	101215251	Cucumis sativus	S-adenosylmethionine synthase 2(LOC101215251)
LOC101213544	1.37e-19	101213544	Cucumis sativus	60S ribosomal protein L10(LOC101213544)										LOC101215257	2.65e-06	101215257	Cucumis sativus	nuclear envelope morphology protein 1(LOC101215257)
LOC101213553	1.37e-19	101213553	Cucumis sativus	60S ribosomal protein L35a-1(LOC101213553)										LOC101215266	2.07e-19	101215266	Cucumis sativus	hypothetical protein(LOC101215266)
LOC101213568	1.37e-19	101213568	Cucumis sativus	60S ribosomal protein L11-1(LOC101213568)										LOC101215268	2.07e-19	101215268	Cucumis sativus	chloroplastic group IIA intron splicing facilitator CRS1, chloroplastic(LOC101215268)
LOC101213575	1.37e-19	101213575	Cucumis sativus	nascent polypeptide-associated complex subunit beta(LOC101213575)										LOC101215269	3.54e-05	101215269	Cucumis sativus	protein PLASTID MOVEMENT IMPAIRED 2(LOC101215269)
LOC101213590	1.37e-19	101213590	Cucumis sativus	exocyst complex component EXO84B(LOC101213590)										LOC101215272	2.07e-19	101215272	Cucumis sativus	guanine nucleotide exchange factor SPIKE 1(LOC101215272)
LOC101213616	1.37e-19	101213616	Cucumis sativus	26S proteasome non-ATPase regulatory subunit 12 homolog A(LOC101213616)										LOC101215274	2.65e-06	101215274	Cucumis sativus	nudix hydrolase 18, mitochondrial(LOC101215274)
LOC101213636	1.37e-19	101213636	Cucumis sativus	transducin beta-like protein 2(LOC101213636)										LOC101215287	8.57e-05	101215287	Cucumis sativus	serine hydroxymethyltransferase 7(LOC101215287)
LOC101213643	1.37e-19	101213643	Cucumis sativus	protein DETOXIFICATION 13(LOC101213643)										LOC101215313	2.07e-19	101215313	Cucumis sativus	tetraspanin-3(LOC101215313)
LOC101213650	1.91e-06	101213650	Cucumis sativus	protein FREE1(LOC101213650)										LOC101215327	2.07e-19	101215327	Cucumis sativus	B-box zinc finger protein 24-like(LOC101215327)
LOC101213652	1.91e-06	101213652	Cucumis sativus	uncharacterized LOC101213652(LOC101213652)										LOC101215345	3.65e-05	101215345	Cucumis sativus	E3 ubiquitin-protein ligase DA2L(LOC101215345)
LOC101213677	1.37e-19	101213677	Cucumis sativus	cell number regulator 8(LOC101213677)										LOC101215355	2.07e-19	101215355	Cucumis sativus	phototropin-2(LOC101215355)
LOC101213684	1.37e-19	101213684	Cucumis sativus	3-ketoacyl-CoA synthase 11(LOC101213684)										LOC101215360	3.08e-06	101215360	Cucumis sativus	protein LONGIFOLIA 1(LOC101215360)
LOC101213713	1.37e-19	101213713	Cucumis sativus	serine/threonine-protein kinase STY13(LOC101213713)										LOC101215367	3.08e-06	101215367	Cucumis sativus	ribulose-1,5 bisphosphate carboxylase/oxygenase large subunit N-methyltransferase, chloroplastic(LOC101215367)
LOC101213720	1.37e-19	101213720	Cucumis sativus	common plant regulatory factor 1(LOC101213720)										LOC101215381	2.63e-05	101215381	Cucumis sativus	psbP domain-containing protein 6, chloroplastic(LOC101215381)
LOC101213730	1.36e-05	101213730	Cucumis sativus	probable xyloglucan endotransglucosylase/hydrolase protein 30(LOC101213730)										LOC101215394	2.07e-19	101215394	Cucumis sativus	tetratricopeptide repeat domain-containing protein PYG7, chloroplastic(LOC101215394)
LOC101213734	1.37e-19	101213734	Cucumis sativus	protein STRUBBELIG-RECEPTOR FAMILY 3(LOC101213734)										LOC101215426	2.65e-06	101215426	Cucumis sativus	chaperone protein DnaJ(LOC101215426)
LOC101213740	6.61e-05	101213740	Cucumis sativus	uncharacterized LOC101213740(LOC101213740)										LOC101215427	2.07e-19	101215427	Cucumis sativus	4-coumarate--CoA ligase 1(LOC101215427)
LOC101213750	9.34e-05	101213750	Cucumis sativus	mediator of RNA polymerase II transcription subunit 36a(LOC101213750)										LOC101215448	2.07e-19	101215448	Cucumis sativus	uncharacterized LOC101215448(LOC101215448)
LOC101213759	1.37e-19	101213759	Cucumis sativus	CSC1-like protein RXW8(LOC101213759)										LOC101215469	2.07e-19	101215469	Cucumis sativus	actin-7(LOC101215469)
LOC101213761	1.37e-19	101213761	Cucumis sativus	zinc finger CCCH domain-containing protein 66(LOC101213761)										LOC101215470	2.07e-19	101215470	Cucumis sativus	transaldolase(LOC101215470)
LOC101213765	1.37e-19	101213765	Cucumis sativus	40S ribosomal protein S20-2(LOC101213765)										LOC101215472	2.07e-19	101215472	Cucumis sativus	polyol transporter 5(LOC101215472)
LOC101213766	1.37e-19	101213766	Cucumis sativus	heavy metal-associated isoprenylated plant protein 39(LOC101213766)										LOC101215475	7.3e-06	101215475	Cucumis sativus	uncharacterized LOC101215475(LOC101215475)
LOC101213767	1.37e-19	101213767	Cucumis sativus	sucrose synthase(LOC101213767)										LOC101215480	2.07e-19	101215480	Cucumis sativus	photosystem I reaction center subunit III, chloroplastic(LOC101215480)
LOC101213769	6.68e-07	101213769	Cucumis sativus	ELMO domain-containing protein A(LOC101213769)										LOC101215492	2.07e-19	101215492	Cucumis sativus	protein LUTEIN DEFICIENT 5, chloroplastic(LOC101215492)
LOC101213773	1.37e-19	101213773	Cucumis sativus	CBL-interacting serine/threonine-protein kinase 5(LOC101213773)										LOC101215498	2.07e-19	101215498	Cucumis sativus	(S)-2-hydroxy-acid oxidase GLO1(LOC101215498)
LOC101213811	1.37e-19	101213811	Cucumis sativus	UPF0496 protein 4(LOC101213811)										LOC101215501	3.08e-06	101215501	Cucumis sativus	2-methylene-furan-3-one reductase(LOC101215501)
LOC101213817	1.37e-19	101213817	Cucumis sativus	homeobox protein knotted-1-like 3(LOC101213817)										LOC101215514	2.07e-19	101215514	Cucumis sativus	protein TIME FOR COFFEE(LOC101215514)
LOC101213819	4.93e-06	101213819	Cucumis sativus	calcium-dependent protein kinase 8(LOC101213819)										LOC101215515	7.3e-06	101215515	Cucumis sativus	glutamine synthetase nodule isozyme(LOC101215515)
LOC101213830	9.03e-06	101213830	Cucumis sativus	GABA transporter 1(LOC101213830)										LOC101215519	2.75e-05	101215519	Cucumis sativus	vitellogenin-2(LOC101215519)
LOC101213836	1.37e-19	101213836	Cucumis sativus	mitochondrial dicarboxylate/tricarboxylate transporter DTC(LOC101213836)										LOC101215572	2.07e-19	101215572	Cucumis sativus	protein high chlorophyll fluorescent 107(LOC101215572)
LOC101213862	3.83e-05	101213862	Cucumis sativus	uncharacterized LOC101213862(LOC101213862)										LOC101215582	9.76e-05	101215582	Cucumis sativus	probable mediator of RNA polymerase II transcription subunit 26b(LOC101215582)
LOC101213865	1.37e-19	101213865	Cucumis sativus	lon protease homolog 2, peroxisomal(LOC101213865)										LOC101215594	4.26e-05	101215594	Cucumis sativus	ABC transporter I family member 20(LOC101215594)
LOC101213872	1.37e-19	101213872	Cucumis sativus	beta-1,2-xylosyltransferase XYXT1(LOC101213872)										LOC101215598	2.07e-19	101215598	Cucumis sativus	pyruvate dehydrogenase E1 component subunit alpha-3, chloroplastic(LOC101215598)
LOC101213883	1.91e-06	101213883	Cucumis sativus	U-box domain-containing protein 8(LOC101213883)										LOC101215627	2.07e-19	101215627	Cucumis sativus	receptor-like protein kinase THESEUS 1(LOC101215627)
LOC101213892	1.37e-19	101213892	Cucumis sativus	aspartate aminotransferase, cytoplasmic(LOC101213892)										LOC101215632	2.07e-19	101215632	Cucumis sativus	auxin-responsive protein IAA27(LOC101215632)
LOC101213919	1.31e-05	101213919	Cucumis sativus	U-box domain-containing protein 21(LOC101213919)										LOC101215636	9.76e-05	101215636	Cucumis sativus	kinesin-like protein KIN-14N(LOC101215636)
LOC101213928	1.37e-19	101213928	Cucumis sativus	cucumisin(LOC101213928)										LOC101215659	2.07e-19	101215659	Cucumis sativus	non-specific lipid-transfer protein 2(LOC101215659)
LOC101213930	1.37e-19	101213930	Cucumis sativus	serine-threonine kinase receptor-associated protein(LOC101213930)										LOC101215670	2.07e-19	101215670	Cucumis sativus	phosphoglycerate kinase, chloroplastic(LOC101215670)
LOC101213946	1.37e-19	101213946	Cucumis sativus	ABC transporter C family member 3(LOC101213946)										LOC101215674	2.07e-19	101215674	Cucumis sativus	DEAD-box ATP-dependent RNA helicase 46(LOC101215674)
LOC101213948	1.37e-19	101213948	Cucumis sativus	nitrate transporter 1.1-like(LOC101213948)										LOC101215683	1.19e-05	101215683	Cucumis sativus	probable inactive receptor kinase At5g10020(LOC101215683)
LOC101213982	1.37e-19	101213982	Cucumis sativus	transcription factor MYB62(LOC101213982)										LOC101215685	2.07e-19	101215685	Cucumis sativus	uncharacterized LOC101215685(LOC101215685)
LOC101213988	4.93e-06	101213988	Cucumis sativus	60S ribosomal protein L13a-4(LOC101213988)										LOC101215687	2.07e-19	101215687	Cucumis sativus	1,4-alpha-glucan-branching enzyme 1, chloroplastic/amyloplastic(LOC101215687)
LOC101213996	1.37e-19	101213996	Cucumis sativus	protein SRC2 homolog(LOC101213996)										LOC101215688	2.07e-19	101215688	Cucumis sativus	U-box domain-containing protein 9(LOC101215688)
LOC101214011	6.51e-05	101214011	Cucumis sativus	monodehydroascorbate reductase, chloroplastic/mitochondrial(LOC101214011)										LOC101215704	2.07e-19	101215704	Cucumis sativus	uncharacterized LOC101215704(LOC101215704)
LOC101214034	1.37e-19	101214034	Cucumis sativus	probable protein phosphatase 2C 73(LOC101214034)										LOC101215715	7.48e-05	101215715	Cucumis sativus	glutamate receptor 3.7(LOC101215715)
LOC101214061	1.37e-19	101214061	Cucumis sativus	cellulose synthase A catalytic subunit 2 [UDP-forming](LOC101214061)										LOC101215717	1.19e-05	101215717	Cucumis sativus	uncharacterized LOC101215717(LOC101215717)
LOC101214063	1.37e-19	101214063	Cucumis sativus	hydroxyproline O-arabinosyltransferase 1(LOC101214063)										LOC101215733	3.08e-06	101215733	Cucumis sativus	non-specific lipid transfer protein GPI-anchored 1(LOC101215733)
LOC101214075	1.37e-19	101214075	Cucumis sativus	OVARIAN TUMOR DOMAIN-containing deubiquitinating enzyme 4(LOC101214075)										LOC101215749	3.08e-06	101215749	Cucumis sativus	receptor protein-tyrosine kinase CEPR2(LOC101215749)
LOC101214080	1.37e-19	101214080	Cucumis sativus	40S ribosomal protein S10-1(LOC101214080)										LOC101215764	3.08e-06	101215764	Cucumis sativus	hypothetical protein(LOC101215764)
LOC101214090	9.03e-06	101214090	Cucumis sativus	translocon-associated protein subunit alpha(LOC101214090)										LOC101215767	9.86e-07	101215767	Cucumis sativus	F-box/kelch-repeat protein At5g26960(LOC101215767)
LOC101214108	1.37e-19	101214108	Cucumis sativus	NADP-dependent malic enzyme(LOC101214108)										LOC101215774	2.07e-19	101215774	Cucumis sativus	pathogenesis-related protein PR-1(LOC101215774)
LOC101214140	1.37e-19	101214140	Cucumis sativus	solanesyl diphosphate synthase 1, chloroplastic(LOC101214140)										LOC101215777	2.07e-19	101215777	Cucumis sativus	PI-PLC X-box domain-containing protein DDB_G0293730(LOC101215777)
LOC101214141	1.37e-19	101214141	Cucumis sativus	40S ribosomal protein S7-1(LOC101214141)										LOC101215781	2.07e-19	101215781	Cucumis sativus	photosystem II 10 kDa polypeptide, chloroplastic(LOC101215781)
LOC101214146	1.37e-19	101214146	Cucumis sativus	BTB/POZ domain-containing protein POB1(LOC101214146)										LOC101215799	2.07e-19	101215799	Cucumis sativus	phenylcoumaran benzylic ether reductase Betv6(LOC101215799)
LOC101214194	6.68e-07	101214194	Cucumis sativus	UDP-glycosyltransferase 73C6(LOC101214194)										LOC101215839	9.86e-07	101215839	Cucumis sativus	uncharacterized LOC101215839(LOC101215839)
LOC101214209	1.37e-19	101214209	Cucumis sativus	cytochrome b5(LOC101214209)										LOC101215843	1.19e-05	101215843	Cucumis sativus	probable E3 ubiquitin-protein ligase XERICO(LOC101215843)
LOC101214212	1.37e-19	101214212	Cucumis sativus	1-aminocyclopropane-1-carboxylate oxidase homolog 1(LOC101214212)										LOC101215844	2.07e-19	101215844	Cucumis sativus	S-adenosylmethionine decarboxylase proenzyme(LOC101215844)
LOC101214223	1.37e-19	101214223	Cucumis sativus	probable protein phosphatase 2C 9(LOC101214223)										LOC101215849	3.08e-06	101215849	Cucumis sativus	DDT domain-containing protein PTM(LOC101215849)
LOC101214225	1.37e-19	101214225	Cucumis sativus	40S ribosomal protein S7(LOC101214225)										LOC101215867	2.07e-19	101215867	Cucumis sativus	heat shock protein 90-5, chloroplastic(LOC101215867)
LOC101214231	1.37e-19	101214231	Cucumis sativus	hypothetical protein(LOC101214231)										LOC101215871	2.07e-19	101215871	Cucumis sativus	uncharacterized LOC101215871(LOC101215871)
LOC101214250	2.29e-05	101214250	Cucumis sativus	asparagine synthetase [glutamine-hydrolyzing](LOC101214250)										LOC101215907	2.07e-19	101215907	Cucumis sativus	delta(8)-fatty-acid desaturase 2(LOC101215907)
LOC101214251	1.37e-19	101214251	Cucumis sativus	protein ORANGE-LIKE, chloroplastic(LOC101214251)										LOC101215909	2.07e-19	101215909	Cucumis sativus	ATP synthase subunit b', chloroplastic(LOC101215909)
LOC101214261	2.6e-05	101214261	Cucumis sativus	EH domain-containing protein 1(LOC101214261)										LOC101215910	2.07e-19	101215910	Cucumis sativus	serine hydroxymethyltransferase 4(LOC101215910)
LOC101214277	1.37e-19	101214277	Cucumis sativus	ADP-ribosylation factor GTPase-activating protein AGD5(LOC101214277)										LOC101215926	2.07e-19	101215926	Cucumis sativus	protein ACTIVITY OF BC1 COMPLEX KINASE 8, chloroplastic(LOC101215926)
LOC101214285	1.37e-19	101214285	Cucumis sativus	probable aldo-keto reductase 4(LOC101214285)										LOC101215960	2.69e-05	101215960	Cucumis sativus	ACT domain-containing protein ACR4(LOC101215960)
LOC101214304	1.37e-19	101214304	Cucumis sativus	60S ribosomal protein L3(LOC101214304)										LOC101215972	2.07e-19	101215972	Cucumis sativus	protein CHUP1, chloroplastic(LOC101215972)
LOC101214306	1.37e-19	101214306	Cucumis sativus	40S ribosomal protein S11(LOC101214306)										LOC101215979	2.07e-19	101215979	Cucumis sativus	BURP domain protein RD22(LOC101215979)
LOC101214308	1.37e-19	101214308	Cucumis sativus	NAD(H) kinase 1(LOC101214308)										LOC101215980	1.81e-05	101215980	Cucumis sativus	homogentisate solanesyltransferase, chloroplastic(LOC101215980)
LOC101214317	6.68e-07	101214317	Cucumis sativus	ATP synthase subunit epsilon, mitochondrial(LOC101214317)										LOC101216002	3.08e-06	101216002	Cucumis sativus	WAT1-related protein At4g08300(LOC101216002)
LOC101214319	1.37e-19	101214319	Cucumis sativus	1-aminocyclopropane-1-carboxylate oxidase homolog 6(LOC101214319)										LOC101216082	2.07e-19	101216082	Cucumis sativus	vacuolar-processing enzyme(LOC101216082)
LOC101214331	1.37e-19	101214331	Cucumis sativus	probable pyridoxal 5'-phosphate synthase subunit PDX2(LOC101214331)										LOC101216095	2.07e-19	101216095	Cucumis sativus	ferredoxin--NADP reductase, leaf isozyme, chloroplastic(LOC101216095)
LOC101214334	1.37e-19	101214334	Cucumis sativus	eukaryotic translation initiation factor 1A(LOC101214334)										LOC101216144	2.07e-19	101216144	Cucumis sativus	ATP-dependent Clp protease proteolytic subunit-related protein 1, chloroplastic(LOC101216144)
LOC101214376	1.37e-19	101214376	Cucumis sativus	E3 ubiquitin-protein ligase ZNF598(LOC101214376)										LOC101216149	3.08e-06	101216149	Cucumis sativus	uncharacterized LOC101216149(LOC101216149)
LOC101214379	1.37e-19	101214379	Cucumis sativus	probable aquaporin SIP2-1(LOC101214379)										LOC101216154	2.07e-19	101216154	Cucumis sativus	UDP-glucuronate 4-epimerase 6(LOC101216154)
LOC101214380	1.37e-19	101214380	Cucumis sativus	ferredoxin-dependent glutamate synthase, chloroplastic(LOC101214380)										LOC101216158	8.18e-05	101216158	Cucumis sativus	protein ACTIVITY OF BC1 COMPLEX KINASE 7, chloroplastic(LOC101216158)
LOC101214384	6.68e-07	101214384	Cucumis sativus	OVARIAN TUMOR DOMAIN-containing deubiquitinating enzyme 12(LOC101214384)										LOC101216162	7.96e-06	101216162	Cucumis sativus	shaggy-related protein kinase epsilon(LOC101216162)
LOC101214385	1.37e-19	101214385	Cucumis sativus	protein EDS1L(LOC101214385)										LOC101216177	2.07e-19	101216177	Cucumis sativus	ankyrin repeat-containing protein ITN1(LOC101216177)
LOC101214400	1.37e-19	101214400	Cucumis sativus	G-type lectin S-receptor-like serine/threonine-protein kinase LECRK3(LOC101214400)										LOC101216186	3.08e-06	101216186	Cucumis sativus	adenine phosphoribosyltransferase 3(LOC101216186)
LOC101214407	1.37e-19	101214407	Cucumis sativus	nudix hydrolase 7(LOC101214407)										LOC101216190	1.87e-06	101216190	Cucumis sativus	formate--tetrahydrofolate ligase(LOC101216190)
LOC101214415	1.37e-19	101214415	Cucumis sativus	class V chitinase CHIT5b(LOC101214415)										LOC101216210	3.1e-05	101216210	Cucumis sativus	protein NETWORKED 1D(LOC101216210)
LOC101214428	1.37e-19	101214428	Cucumis sativus	cyclic nucleotide-gated ion channel 1(LOC101214428)										LOC101216214	3.08e-06	101216214	Cucumis sativus	probable starch synthase 4, chloroplastic/amyloplastic(LOC101216214)
LOC101214456	1.37e-19	101214456	Cucumis sativus	protein IWS1 homolog 1(LOC101214456)										LOC101216226	2.07e-19	101216226	Cucumis sativus	zinc finger CCCH domain-containing protein 46(LOC101216226)
LOC101214459	1.37e-19	101214459	Cucumis sativus	actin(LOC101214459)										LOC101216247	1.19e-05	101216247	Cucumis sativus	4-alpha-glucanotransferase DPE2(LOC101216247)
LOC101214461	1.37e-19	101214461	Cucumis sativus	ubiquinol oxidase, mitochondrial(LOC101214461)										LOC101216292	7.48e-05	101216292	Cucumis sativus	uncharacterized LOC101216292(LOC101216292)
LOC101214513	3.05e-05	101214513	Cucumis sativus	peptidyl-prolyl cis-trans isomerase FKBP62(LOC101214513)										LOC101216294	3.08e-06	101216294	Cucumis sativus	HVA22-like protein i(LOC101216294)
LOC101214545	1.37e-19	101214545	Cucumis sativus	glyceraldehyde-3-phosphate dehydrogenase, cytosolic(LOC101214545)										LOC101216313	2.07e-19	101216313	Cucumis sativus	histidine kinase 3(LOC101216313)
LOC101214548	1.37e-19	101214548	Cucumis sativus	60S ribosomal protein L13a-4(LOC101214548)										LOC101216330	2.07e-19	101216330	Cucumis sativus	calcium permeable stress-gated cation channel 1(LOC101216330)
LOC101214569	1.37e-19	101214569	Cucumis sativus	serine/threonine-protein kinase GRIK1(LOC101214569)										LOC101216341	2.07e-19	101216341	Cucumis sativus	transcription factor GTE7(LOC101216341)
LOC101214573	1.37e-19	101214573	Cucumis sativus	eukaryotic translation initiation factor 4B3(LOC101214573)										LOC101216352	7.96e-06	101216352	Cucumis sativus	protein CONSERVED ONLY IN THE GREEN LINEAGE 160, chloroplastic(LOC101216352)
LOC101214577	1.37e-19	101214577	Cucumis sativus	BTB/POZ domain and ankyrin repeat-containing protein NPR1(LOC101214577)										LOC101216355	2.07e-19	101216355	Cucumis sativus	uncharacterized LOC101216355(LOC101216355)
LOC101214582	1.91e-06	101214582	Cucumis sativus	protein disulfide isomerase-like 1-4(LOC101214582)										LOC101216364	2.07e-19	101216364	Cucumis sativus	mitogen-activated protein kinase 15(LOC101216364)
LOC101214599	1.37e-19	101214599	Cucumis sativus	protein BONZAI 3(LOC101214599)										LOC101216376	2.07e-19	101216376	Cucumis sativus	uncharacterized LOC101216376(LOC101216376)
LOC101214612	1.37e-19	101214612	Cucumis sativus	isocitrate dehydrogenase [NAD] regulatory subunit 1, mitochondrial(LOC101214612)										LOC101216395	2.65e-06	101216395	Cucumis sativus	protein SMAX1-LIKE 7(LOC101216395)
LOC101214631	1.37e-19	101214631	Cucumis sativus	probable alkaline/neutral invertase D(LOC101214631)										LOC101216401	9.86e-07	101216401	Cucumis sativus	zinc finger protein CONSTANS-LIKE 9(LOC101216401)
LOC101214633	1.37e-19	101214633	Cucumis sativus	ankyrin repeat-containing protein At5g02620(LOC101214633)										LOC101216435	2.92e-05	101216435	Cucumis sativus	callose synthase 9(LOC101216435)
LOC101214642	5.86e-05	101214642	Cucumis sativus	putative serine/threonine-protein kinase(LOC101214642)										LOC101216438	3.08e-06	101216438	Cucumis sativus	uncharacterized LOC101216438(LOC101216438)
LOC101214645	4.93e-06	101214645	Cucumis sativus	acetyl-CoA acetyltransferase, cytosolic 1(LOC101214645)										LOC101216442	2.07e-19	101216442	Cucumis sativus	translation initiation factor IF-2, chloroplastic(LOC101216442)
LOC101214657	1.37e-19	101214657	Cucumis sativus	E3 SUMO-protein ligase SIZ1(LOC101214657)										LOC101216470	1.87e-06	101216470	Cucumis sativus	probable LL-diaminopimelate aminotransferase, chloroplastic(LOC101216470)
LOC101214664	1.31e-05	101214664	Cucumis sativus	polyol transporter 5(LOC101214664)										LOC101216473	8.33e-05	101216473	Cucumis sativus	SNF1-related protein kinase regulatory subunit beta-2(LOC101216473)
LOC101214671	1.37e-19	101214671	Cucumis sativus	40S ribosomal protein S4-3(LOC101214671)										LOC101216477	1.25e-05	101216477	Cucumis sativus	cyclin-T1-5(LOC101216477)
LOC101214693	1.37e-19	101214693	Cucumis sativus	eukaryotic translation initiation factor 5A-2(LOC101214693)										LOC101216503	2.07e-19	101216503	Cucumis sativus	thaumatin-like protein 1(LOC101216503)
LOC101214701	1.37e-19	101214701	Cucumis sativus	uncharacterized LOC101214701(LOC101214701)										LOC101216507	2.07e-19	101216507	Cucumis sativus	chaperone protein ClpB3, chloroplastic(LOC101216507)
LOC101214719	1.91e-06	101214719	Cucumis sativus	silicon efflux transporter LSI3(LOC101214719)										LOC101216508	2.07e-19	101216508	Cucumis sativus	WEB family protein At3g02930, chloroplastic(LOC101216508)
LOC101214726	1.37e-19	101214726	Cucumis sativus	putative E3 ubiquitin-protein ligase XBAT31(LOC101214726)										LOC101216519	8.96e-05	101216519	Cucumis sativus	WAT1-related protein At2g39510(LOC101216519)
LOC101214727	1.37e-19	101214727	Cucumis sativus	hypothetical protein(LOC101214727)										LOC101216544	2.07e-19	101216544	Cucumis sativus	protein TRANSPORT INHIBITOR RESPONSE 1-like(LOC101216544)
LOC101214741	1.37e-19	101214741	Cucumis sativus	stromal cell-derived factor 2-like protein(LOC101214741)										LOC101216551	2.07e-19	101216551	Cucumis sativus	uncharacterized LOC101216551(LOC101216551)
LOC101214755	1.37e-19	101214755	Cucumis sativus	peptidyl-prolyl cis-trans isomerase FKBP15-1(LOC101214755)										LOC101216561	2.19e-05	101216561	Cucumis sativus	F-box protein CPR1(LOC101216561)
LOC101214766	1.37e-19	101214766	Cucumis sativus	uncharacterized LOC101214766(LOC101214766)										LOC101216573	2.07e-19	101216573	Cucumis sativus	glucose-1-phosphate adenylyltransferase small subunit 2, chloroplastic(LOC101216573)
LOC101214776	1.37e-19	101214776	Cucumis sativus	la-related protein 6A(LOC101214776)										LOC101216581	2.07e-19	101216581	Cucumis sativus	thaumatin-like protein 1(LOC101216581)
LOC101214802	1.37e-19	101214802	Cucumis sativus	dirigent protein 7(LOC101214802)										LOC101216582	1.44e-05	101216582	Cucumis sativus	cytochrome P450 714A1(LOC101216582)
LOC101214815	1.37e-19	101214815	Cucumis sativus	F-box/kelch-repeat protein At5g60570(LOC101214815)										LOC101216597	2.07e-19	101216597	Cucumis sativus	glycerophosphodiester phosphodiesterase GDPDL4(LOC101216597)
LOC101214856	1.37e-19	101214856	Cucumis sativus	lysine-specific demethylase JMJ18(LOC101214856)										LOC101216623	2.07e-19	101216623	Cucumis sativus	cysteine synthase(LOC101216623)
LOC101214858	1.37e-19	101214858	Cucumis sativus	uncharacterized LOC101214858(LOC101214858)										LOC101216634	2.07e-19	101216634	Cucumis sativus	E3 ubiquitin-protein ligase MBR2(LOC101216634)
LOC101214864	1.37e-19	101214864	Cucumis sativus	60S ribosomal protein L10(LOC101214864)										LOC101216639	2.07e-19	101216639	Cucumis sativus	EIN3-binding F-box protein 1(LOC101216639)
LOC101214867	1.37e-19	101214867	Cucumis sativus	serine/threonine-protein kinase AtPK2/AtPK19(LOC101214867)										LOC101216657	2.07e-19	101216657	Cucumis sativus	mitogen-activated protein kinase 20(LOC101216657)
LOC101214871	1.37e-19	101214871	Cucumis sativus	temperature-induced lipocalin-1(LOC101214871)										LOC101216662	2.07e-19	101216662	Cucumis sativus	catalase isozyme 3(LOC101216662)
LOC101214876	1.37e-19	101214876	Cucumis sativus	uncharacterized protein At1g66480(LOC101214876)										LOC101216678	2.07e-19	101216678	Cucumis sativus	callose synthase 3(LOC101216678)
LOC101214887	6.68e-07	101214887	Cucumis sativus	transmembrane emp24 domain-containing protein p24beta2(LOC101214887)										LOC101216680	2.07e-19	101216680	Cucumis sativus	GDSL esterase/lipase APG(LOC101216680)
LOC101214888	1.37e-19	101214888	Cucumis sativus	UDP-glucuronate 4-epimerase 1(LOC101214888)										LOC101216685	2.07e-19	101216685	Cucumis sativus	alpha-glucosidase(LOC101216685)
LOC101214921	1.36e-05	101214921	Cucumis sativus	protein translation factor SUI1 homolog 2(LOC101214921)										LOC101216704	2.07e-19	101216704	Cucumis sativus	50S ribosomal protein L34, chloroplastic(LOC101216704)
LOC101214935	1.37e-19	101214935	Cucumis sativus	receptor-like protein kinase 5(LOC101214935)										LOC101216711	2.07e-19	101216711	Cucumis sativus	protein disulfide-isomerase LQY1, chloroplastic(LOC101216711)
LOC101214940	1.37e-19	101214940	Cucumis sativus	ADP-ribosylation factor-like protein 8a(LOC101214940)										LOC101216719	3.08e-06	101216719	Cucumis sativus	40S ribosomal protein S18(LOC101216719)
LOC101214947	1.37e-19	101214947	Cucumis sativus	DNA-binding protein S1FA(LOC101214947)										LOC101216728	9.97e-05	101216728	Cucumis sativus	F-box/kelch-repeat protein At2g44130(LOC101216728)
LOC101214951	9.43e-05	101214951	Cucumis sativus	protein MEMO1(LOC101214951)										LOC101216738	2.07e-19	101216738	Cucumis sativus	transcription factor PIF3(LOC101216738)
LOC101214960	1.91e-06	101214960	Cucumis sativus	RGS1-HXK1-interacting protein 1(LOC101214960)										LOC101216754	1.87e-06	101216754	Cucumis sativus	uncharacterized LOC101216754(LOC101216754)
LOC101214969	1.37e-19	101214969	Cucumis sativus	receptor-like cytoplasmic kinase 176(LOC101214969)										LOC101216777	3.8e-06	101216777	Cucumis sativus	probable protein phosphatase 2C 15(LOC101216777)
LOC101214972	1.37e-19	101214972	Cucumis sativus	probable small nuclear ribonucleoprotein G(LOC101214972)										LOC101216803	3.08e-06	101216803	Cucumis sativus	far upstream element-binding protein 1(LOC101216803)
LOC101214973	4.93e-06	101214973	Cucumis sativus	glutathione hydrolase 1(LOC101214973)										LOC101216816	2.07e-19	101216816	Cucumis sativus	probable pectinesterase/pectinesterase inhibitor 61(LOC101216816)
LOC101214993	1.37e-19	101214993	Cucumis sativus	NADP-dependent D-sorbitol-6-phosphate dehydrogenase(LOC101214993)										LOC101216825	2.07e-19	101216825	Cucumis sativus	auxin response factor 5(LOC101216825)
LOC101215010	1.37e-19	101215010	Cucumis sativus	cytochrome c1-2, heme protein, mitochondrial(LOC101215010)										LOC101216871	2.07e-19	101216871	Cucumis sativus	methylenetetrahydrofolate reductase 2(LOC101216871)
LOC101215021	1.37e-19	101215021	Cucumis sativus	signal peptide peptidase(LOC101215021)										LOC101216888	1.87e-06	101216888	Cucumis sativus	peroxisomal and mitochondrial division factor 2(LOC101216888)
LOC101215029	1.37e-19	101215029	Cucumis sativus	peroxisomal 2,4-dienoyl-CoA reductase(LOC101215029)										LOC101216889	2.07e-19	101216889	Cucumis sativus	NDR1/HIN1-like protein 1(LOC101216889)
LOC101215051	1.37e-19	101215051	Cucumis sativus	4-hydroxyphenylpyruvate dioxygenase(LOC101215051)										LOC101216907	2.07e-19	101216907	Cucumis sativus	transcription factor bHLH63(LOC101216907)
LOC101215054	5.27e-05	101215054	Cucumis sativus	putative lipase YDR444W(LOC101215054)										LOC101216928	2.07e-19	101216928	Cucumis sativus	FCS-Like Zinc finger 14(LOC101216928)
LOC101215066	1.37e-19	101215066	Cucumis sativus	probable serine/threonine-protein kinase PBL5(LOC101215066)										LOC101216935	1.25e-05	101216935	Cucumis sativus	ferredoxin--NADP reductase, root isozyme, chloroplastic(LOC101216935)
LOC101215074	1.33e-06	101215074	Cucumis sativus	translocase of chloroplast 159, chloroplastic(LOC101215074)										LOC101216943	3.05e-05	101216943	Cucumis sativus	endoglucanase 10(LOC101216943)
LOC101215109	1.37e-19	101215109	Cucumis sativus	galactinol synthase 2(LOC101215109)										LOC101216952	2.07e-19	101216952	Cucumis sativus	protein GIGANTEA(LOC101216952)
LOC101215129	1.37e-19	101215129	Cucumis sativus	probable protein phosphatase 2C 39(LOC101215129)										LOC101216973	2.07e-19	101216973	Cucumis sativus	30S ribosomal protein S21, chloroplastic(LOC101216973)
LOC101215147	7.2e-05	101215147	Cucumis sativus	uncharacterized LOC101215147(LOC101215147)										LOC101216977	8.43e-05	101216977	Cucumis sativus	2-oxoisovalerate dehydrogenase subunit alpha 1, mitochondrial(LOC101216977)
LOC101215161	1.37e-19	101215161	Cucumis sativus	calcium-dependent protein kinase(LOC101215161)										LOC101217024	2.07e-19	101217024	Cucumis sativus	probable LRR receptor-like serine/threonine-protein kinase IRK(LOC101217024)
LOC101215179	1.37e-19	101215179	Cucumis sativus	lectin(LOC101215179)										LOC101217037	2.65e-06	101217037	Cucumis sativus	protein NDL2(LOC101217037)
LOC101215184	1.37e-19	101215184	Cucumis sativus	protein SAR DEFICIENT 1(LOC101215184)										LOC101217051	2.07e-19	101217051	Cucumis sativus	MLO-like protein 4(LOC101217051)
LOC101215199	1.37e-19	101215199	Cucumis sativus	60S ribosomal protein L36-2(LOC101215199)										LOC101217053	3.08e-06	101217053	Cucumis sativus	hypothetical protein(LOC101217053)
LOC101215206	1.37e-19	101215206	Cucumis sativus	uncharacterized LOC101215206(LOC101215206)										LOC101217087	1.87e-06	101217087	Cucumis sativus	transcription termination factor MTEF1, chloroplastic(LOC101217087)
LOC101215208	1.92e-05	101215208	Cucumis sativus	CXXC motif containing zinc binding protein(LOC101215208)										LOC101217097	7.37e-05	101217097	Cucumis sativus	probable aspartyl protease At4g16563(LOC101217097)
LOC101215209	1.37e-19	101215209	Cucumis sativus	ubiquitin-activating enzyme E1 1(LOC101215209)										LOC101217098	4.9e-05	101217098	Cucumis sativus	non-specific lipid-transfer protein-like protein At5g64080(LOC101217098)
LOC101215225	1.37e-19	101215225	Cucumis sativus	putative leucine-rich repeat receptor-like protein kinase At2g19210(LOC101215225)										LOC101217101	4.5e-06	101217101	Cucumis sativus	protein EXPORTIN 1A(LOC101217101)
LOC101215231	1.37e-19	101215231	Cucumis sativus	L-ascorbate oxidase-like(LOC101215231)										LOC101217119	2.07e-19	101217119	Cucumis sativus	kinesin-like protein KIN-4A(LOC101217119)
LOC101215254	1.91e-06	101215254	Cucumis sativus	uncharacterized LOC101215254(LOC101215254)										LOC101217131	4.84e-05	101217131	Cucumis sativus	probable serine/threonine-protein kinase PBL21(LOC101217131)
LOC101215263	1.37e-19	101215263	Cucumis sativus	probable receptor-like protein kinase At2g47060(LOC101215263)										LOC101217164	2.07e-19	101217164	Cucumis sativus	broad specificity amino-acid racemase RacX(LOC101217164)
LOC101215273	6.68e-07	101215273	Cucumis sativus	vacuole membrane protein KMS1(LOC101215273)										LOC101217185	2.07e-19	101217185	Cucumis sativus	chaperone protein dnaJ 8, chloroplastic(LOC101217185)
LOC101215283	1.37e-19	101215283	Cucumis sativus	60S ribosomal protein L7-4(LOC101215283)										LOC101217194	2.07e-19	101217194	Cucumis sativus	protein NOI4(LOC101217194)
LOC101215298	1.37e-19	101215298	Cucumis sativus	40S ribosomal protein S15a-1(LOC101215298)										LOC101217204	3.08e-06	101217204	Cucumis sativus	probable pectin methylesterase CGR3(LOC101217204)
LOC101215317	1.37e-19	101215317	Cucumis sativus	phenylalanine--tRNA ligase alpha subunit, cytoplasmic(LOC101215317)										LOC101217207	9.95e-06	101217207	Cucumis sativus	UDP-N-acetylmuramoyl-L-alanyl-D-glutamate--2,6-diaminopimelate ligase MurE homolog, chloroplastic(LOC101217207)
LOC101215322	1.37e-19	101215322	Cucumis sativus	hemiasterlin resistant protein 1(LOC101215322)										LOC101217211	3.08e-06	101217211	Cucumis sativus	protein NARROW LEAF 1(LOC101217211)
LOC101215386	1.37e-19	101215386	Cucumis sativus	protein SCAR2(LOC101215386)										LOC101217226	2.07e-19	101217226	Cucumis sativus	serine carboxypeptidase-like 20(LOC101217226)
LOC101215389	1.37e-19	101215389	Cucumis sativus	probable signal peptidase complex subunit 2(LOC101215389)										LOC101217229	2.07e-19	101217229	Cucumis sativus	protein MET1, chloroplastic(LOC101217229)
LOC101215397	1.37e-19	101215397	Cucumis sativus	aspartyl protease family protein At5g10770(LOC101215397)										LOC101217249	9.86e-07	101217249	Cucumis sativus	vesicle-associated protein 2-2(LOC101217249)
LOC101215413	7.26e-06	101215413	Cucumis sativus	TNF receptor-associated factor homolog 1a(LOC101215413)										LOC101217269	2.65e-06	101217269	Cucumis sativus	uncharacterized LOC101217269(LOC101217269)
LOC101215423	1.37e-19	101215423	Cucumis sativus	protein LNK1(LOC101215423)										LOC101217277	2.07e-19	101217277	Cucumis sativus	probable galactinol--sucrose galactosyltransferase 5-like(LOC101217277)
LOC101215428	1.37e-19	101215428	Cucumis sativus	peroxidase 21(LOC101215428)										LOC101217294	1.19e-05	101217294	Cucumis sativus	anthocyanidin 3-O-glucosyltransferase 2(LOC101217294)
LOC101215450	3.11e-05	101215450	Cucumis sativus	synaptotagmin-1(LOC101215450)										LOC101217300	3.8e-06	101217300	Cucumis sativus	probable purine permease 10(LOC101217300)
LOC101215489	1.37e-19	101215489	Cucumis sativus	elongation factor 1-delta(LOC101215489)										LOC101217316	2.14e-05	101217316	Cucumis sativus	hypothetical protein(LOC101217316)
LOC101215496	1.37e-19	101215496	Cucumis sativus	glutathione reductase, cytosolic(LOC101215496)										LOC101217325	2.07e-19	101217325	Cucumis sativus	auxin-responsive protein IAA14(LOC101217325)
LOC101215508	1.37e-19	101215508	Cucumis sativus	putative calcium-binding protein CML19(LOC101215508)										LOC101217341	2.07e-19	101217341	Cucumis sativus	protein REVEILLE 7(LOC101217341)
LOC101215513	1.37e-19	101215513	Cucumis sativus	phosphoglycerate kinase, cytosolic(LOC101215513)										LOC101217359	3.08e-06	101217359	Cucumis sativus	3-ketoacyl-CoA synthase 10(LOC101217359)
LOC101215526	1.37e-19	101215526	Cucumis sativus	beta-1,3-galactosyltransferase 7(LOC101215526)										LOC101217389	2.07e-19	101217389	Cucumis sativus	cycloartenol-C-24-methyltransferase(LOC101217389)
LOC101215529	1.37e-19	101215529	Cucumis sativus	ACT domain-containing protein ACR1(LOC101215529)										LOC101217392	2.07e-19	101217392	Cucumis sativus	ultraviolet-B receptor UVR8(LOC101217392)
LOC101215530	1.37e-19	101215530	Cucumis sativus	peroxidase 2-like(LOC101215530)										LOC101217412	2.07e-19	101217412	Cucumis sativus	hydrophobic protein LTI6B(LOC101217412)
LOC101215535	1.37e-19	101215535	Cucumis sativus	nascent polypeptide-associated complex subunit alpha-like protein 1(LOC101215535)										LOC101217415	1.19e-05	101217415	Cucumis sativus	probable xyloglucan glycosyltransferase 5(LOC101217415)
LOC101215537	6.1e-06	101215537	Cucumis sativus	3-hydroxyisobutyryl-CoA hydrolase-like protein 5(LOC101215537)										LOC101217416	2.65e-06	101217416	Cucumis sativus	ATP sulfurylase 2(LOC101217416)
LOC101215568	1.37e-19	101215568	Cucumis sativus	3-phosphoshikimate 1-carboxyvinyltransferase 2(LOC101215568)										LOC101217417	7.2e-05	101217417	Cucumis sativus	uncharacterized LOC101217417(LOC101217417)
LOC101215571	1.37e-19	101215571	Cucumis sativus	elongation factor 1-gamma(LOC101215571)										LOC101217426	2.07e-19	101217426	Cucumis sativus	ent-kaur-16-ene synthase, chloroplastic(LOC101217426)
LOC101215573	1.37e-19	101215573	Cucumis sativus	endochitinase(LOC101215573)										LOC101217434	4.5e-06	101217434	Cucumis sativus	MLO-like protein 11(LOC101217434)
LOC101215574	1.37e-19	101215574	Cucumis sativus	RNA polymerase II degradation factor 1(LOC101215574)										LOC101217436	2.07e-19	101217436	Cucumis sativus	phosphoenolpyruvate/phosphate translocator 2, chloroplastic(LOC101217436)
LOC101215578	1.37e-19	101215578	Cucumis sativus	26S proteasome regulatory subunit 7(LOC101215578)										LOC101217448	2.07e-19	101217448	Cucumis sativus	chloroplast stem-loop binding protein of 41 kDa b, chloroplastic(LOC101217448)
LOC101215585	1.37e-19	101215585	Cucumis sativus	heme-binding protein 2(LOC101215585)										LOC101217460	9.44e-05	101217460	Cucumis sativus	lysine--tRNA ligase, chloroplastic/mitochondrial(LOC101217460)
LOC101215586	1.37e-19	101215586	Cucumis sativus	26S proteasome non-ATPase regulatory subunit 7 homolog A(LOC101215586)										LOC101217461	3.08e-06	101217461	Cucumis sativus	NAC domain-containing protein 2(LOC101217461)
LOC101215587	7.02e-05	101215587	Cucumis sativus	transcription factor RAX2(LOC101215587)										LOC101217469	2.07e-19	101217469	Cucumis sativus	transcription factor MYB1R1(LOC101217469)
LOC101215599	1.37e-19	101215599	Cucumis sativus	heat shock cognate 70 kDa protein 2(LOC101215599)										LOC101217496	2.07e-19	101217496	Cucumis sativus	expansin-A8(LOC101217496)
LOC101215609	1.37e-19	101215609	Cucumis sativus	polyadenylate-binding protein RBP47(LOC101215609)										LOC101217498	3.29e-05	101217498	Cucumis sativus	probable serine/threonine-protein kinase PIX7(LOC101217498)
LOC101215630	1.37e-19	101215630	Cucumis sativus	leucine-rich repeat receptor-like tyrosine-protein kinase PXC3(LOC101215630)										LOC101217524	1.31e-05	101217524	Cucumis sativus	pentatricopeptide repeat-containing protein At3g22150, chloroplastic(LOC101217524)
LOC101215640	1.37e-19	101215640	Cucumis sativus	putative receptor-like protein kinase At4g00960(LOC101215640)										LOC101217551	1.87e-06	101217551	Cucumis sativus	serine/threonine-protein kinase D6PKL2(LOC101217551)
LOC101215644	1.37e-19	101215644	Cucumis sativus	mitochondrial adenine nucleotide transporter ADNT1(LOC101215644)										LOC101217560	2.07e-19	101217560	Cucumis sativus	hypothetical protein(LOC101217560)
LOC101215650	1.37e-19	101215650	Cucumis sativus	40S ribosomal protein S25-2(LOC101215650)										LOC101217572	2.07e-19	101217572	Cucumis sativus	BTB/POZ and TAZ domain-containing protein 1(LOC101217572)
LOC101215654	1.37e-19	101215654	Cucumis sativus	secoisolariciresinol dehydrogenase(LOC101215654)										LOC101217588	3.08e-06	101217588	Cucumis sativus	mitochondrial import inner membrane translocase subunit TIM17-2(LOC101217588)
LOC101215655	1.37e-19	101215655	Cucumis sativus	2-alkenal reductase (NADP(+)-dependent)(LOC101215655)										LOC101217600	2.65e-06	101217600	Cucumis sativus	uncharacterized LOC101217600(LOC101217600)
LOC101215666	1.37e-19	101215666	Cucumis sativus	pEARLI1-like lipid transfer protein 1(LOC101215666)										LOC101217606	2.07e-19	101217606	Cucumis sativus	xyloglucan endotransglucosylase/hydrolase protein 22(LOC101217606)
LOC101215667	1.37e-19	101215667	Cucumis sativus	adenosylhomocysteinase 1(LOC101215667)										LOC101217620	2.07e-19	101217620	Cucumis sativus	inner membrane protein PPF-1, chloroplastic(LOC101217620)
LOC101215695	1.37e-19	101215695	Cucumis sativus	heavy metal-associated isoprenylated plant protein 39(LOC101215695)										LOC101217637	2.07e-19	101217637	Cucumis sativus	magnesium-chelatase subunit ChlI, chloroplastic(LOC101217637)
LOC101215698	1.37e-19	101215698	Cucumis sativus	probable LRR receptor-like serine/threonine-protein kinase At1g51880(LOC101215698)										LOC101217648	3.8e-06	101217648	Cucumis sativus	transcription factor TGA7(LOC101217648)
LOC101215742	1.37e-19	101215742	Cucumis sativus	putative glutamine amidotransferase GAT1_2.1(LOC101215742)										LOC101217652	6.65e-06	101217652	Cucumis sativus	dehydrogenase/reductase SDR family member 12(LOC101217652)
LOC101215746	1.37e-19	101215746	Cucumis sativus	sugar transport protein 13(LOC101215746)										LOC101217664	2.07e-19	101217664	Cucumis sativus	protein CROWDED NUCLEI 4(LOC101217664)
LOC101215753	1.37e-19	101215753	Cucumis sativus	aminopeptidase M1(LOC101215753)										LOC101217666	2.07e-19	101217666	Cucumis sativus	uncharacterized LOC101217666(LOC101217666)
LOC101215772	1.37e-19	101215772	Cucumis sativus	uncharacterized LOC101215772(LOC101215772)										LOC101217671	8.28e-05	101217671	Cucumis sativus	potassium transporter 11(LOC101217671)
LOC101215813	2.45e-05	101215813	Cucumis sativus	proline-rich receptor-like protein kinase PERK9(LOC101215813)										LOC101217673	1.87e-06	101217673	Cucumis sativus	receptor-like serine/threonine-protein kinase NCRK(LOC101217673)
LOC101215815	7.5e-05	101215815	Cucumis sativus	E3 ubiquitin-protein ligase MIEL1(LOC101215815)										LOC101217689	3.08e-06	101217689	Cucumis sativus	uncharacterized LOC101217689(LOC101217689)
LOC101215817	1.37e-19	101215817	Cucumis sativus	uncharacterized LOC101215817(LOC101215817)										LOC101217701	2.07e-19	101217701	Cucumis sativus	uncharacterized protein At1g01500(LOC101217701)
LOC101215820	1.37e-19	101215820	Cucumis sativus	gibberellin 2-beta-dioxygenase 1(LOC101215820)										LOC101217702	5.92e-05	101217702	Cucumis sativus	leishmanolysin homolog(LOC101217702)
LOC101215823	1.37e-19	101215823	Cucumis sativus	FAD synthase(LOC101215823)										LOC101217723	3.08e-06	101217723	Cucumis sativus	uncharacterized protein At4g06744(LOC101217723)
LOC101215828	1.37e-19	101215828	Cucumis sativus	probable manganese-transporting ATPase PDR2(LOC101215828)										LOC101217733	5.51e-05	101217733	Cucumis sativus	histone H2B(LOC101217733)
LOC101215829	1.37e-19	101215829	Cucumis sativus	synaptotagmin-5(LOC101215829)										LOC101217746	2.07e-19	101217746	Cucumis sativus	glycine dehydrogenase (decarboxylating), mitochondrial(LOC101217746)
LOC101215846	1.37e-19	101215846	Cucumis sativus	autophagy-related protein 8C(LOC101215846)										LOC101217761	3.08e-06	101217761	Cucumis sativus	histidine kinase 1(LOC101217761)
LOC101215854	1.37e-19	101215854	Cucumis sativus	zinc finger CCCH domain-containing protein 44(LOC101215854)										LOC101217766	2.07e-19	101217766	Cucumis sativus	ribulose bisphosphate carboxylase/oxygenase activase 2, chloroplastic(LOC101217766)
LOC101215884	1.14e-05	101215884	Cucumis sativus	oxysterol-binding protein-related protein 3C(LOC101215884)										LOC101217768	1.87e-06	101217768	Cucumis sativus	cinnamoyl-CoA reductase-like SNL6(LOC101217768)
LOC101215903	1.37e-19	101215903	Cucumis sativus	probable cyclic nucleotide-gated ion channel 20, chloroplastic(LOC101215903)										LOC101217788	8.28e-05	101217788	Cucumis sativus	uncharacterized LOC101217788(LOC101217788)
LOC101215913	1.37e-19	101215913	Cucumis sativus	ubiquitin-like protein 5(LOC101215913)										LOC101217806	3.71e-05	101217806	Cucumis sativus	classical arabinogalactan protein 9(LOC101217806)
LOC101215929	1.37e-19	101215929	Cucumis sativus	YTH domain-containing protein ECT2(LOC101215929)										LOC101217808	2.07e-19	101217808	Cucumis sativus	protein RIK(LOC101217808)
LOC101215970	1.37e-19	101215970	Cucumis sativus	BEACH domain-containing protein C2(LOC101215970)										LOC101217814	3.8e-06	101217814	Cucumis sativus	probable zinc metalloprotease EGY2, chloroplastic(LOC101217814)
LOC101215971	1.37e-19	101215971	Cucumis sativus	transcription factor GTE12(LOC101215971)										LOC101217833	2.07e-19	101217833	Cucumis sativus	beta-galactosidase(LOC101217833)
LOC101215973	1.37e-19	101215973	Cucumis sativus	LRR receptor-like serine/threonine-protein kinase FLS2(LOC101215973)										LOC101217844	2.07e-19	101217844	Cucumis sativus	subtilisin-like protease SBT1.6(LOC101217844)
LOC101215982	1.37e-19	101215982	Cucumis sativus	argininosuccinate synthase, chloroplastic(LOC101215982)										LOC101217851	2.07e-19	101217851	Cucumis sativus	fe-S cluster assembly factor HCF101, chloroplastic(LOC101217851)
LOC101215990	1.37e-19	101215990	Cucumis sativus	60S ribosomal protein L30(LOC101215990)										LOC101217853	1.44e-05	101217853	Cucumis sativus	cationic amino acid transporter 2, vacuolar(LOC101217853)
LOC101216021	1.37e-19	101216021	Cucumis sativus	protein transport protein Sec24-like At4g32640(LOC101216021)										LOC101217855	3.08e-06	101217855	Cucumis sativus	65-kDa microtubule-associated protein 1(LOC101217855)
LOC101216023	1.37e-19	101216023	Cucumis sativus	plastidic ATP/ADP-transporter(LOC101216023)										LOC101217856	2.07e-19	101217856	Cucumis sativus	uncharacterized LOC101217856(LOC101217856)
LOC101216029	1.37e-19	101216029	Cucumis sativus	pyruvate kinase, cytosolic isozyme(LOC101216029)										LOC101217861	1.87e-06	101217861	Cucumis sativus	protein phosphatase 2C and cyclic nucleotide-binding/kinase domain-containing protein(LOC101217861)
LOC101216036	2.6e-05	101216036	Cucumis sativus	26S proteasome non-ATPase regulatory subunit 14 homolog(LOC101216036)										LOC101217886	2.07e-19	101217886	Cucumis sativus	filament-like plant protein 4(LOC101217886)
LOC101216053	1.37e-19	101216053	Cucumis sativus	lipid phosphate phosphatase 2(LOC101216053)										LOC101217893	2.07e-19	101217893	Cucumis sativus	serine--glyoxylate aminotransferase(LOC101217893)
LOC101216102	1.37e-19	101216102	Cucumis sativus	heat shock 70 kDa protein, mitochondrial(LOC101216102)										LOC101217895	2.65e-06	101217895	Cucumis sativus	DEAD-box ATP-dependent RNA helicase 39(LOC101217895)
LOC101216114	1.37e-19	101216114	Cucumis sativus	40S ribosomal protein S15-4(LOC101216114)										LOC101217901	2.07e-19	101217901	Cucumis sativus	auxin-responsive protein IAA21(LOC101217901)
LOC101216117	1.37e-19	101216117	Cucumis sativus	probable protein phosphatase 2C 59(LOC101216117)										LOC101217906	2.07e-19	101217906	Cucumis sativus	SKP1-like protein 1B(LOC101217906)
LOC101216119	1.37e-19	101216119	Cucumis sativus	glutamate decarboxylase 1(LOC101216119)										LOC101217910	2.07e-19	101217910	Cucumis sativus	protein NRT1/ PTR FAMILY 5.10(LOC101217910)
LOC101216139	9.03e-06	101216139	Cucumis sativus	peroxidase 5(LOC101216139)										LOC101217917	4.5e-06	101217917	Cucumis sativus	protein PHOX1(LOC101217917)
LOC101216140	1.2e-05	101216140	Cucumis sativus	eukaryotic translation initiation factor 3 subunit L(LOC101216140)										LOC101217936	2.07e-19	101217936	Cucumis sativus	very-long-chain aldehyde decarbonylase CER3(LOC101217936)
LOC101216143	1.37e-19	101216143	Cucumis sativus	beta-xylosidase/alpha-L-arabinofuranosidase 2(LOC101216143)										LOC101217940	2.07e-19	101217940	Cucumis sativus	pentatricopeptide repeat-containing protein At5g13770, chloroplastic(LOC101217940)
LOC101216180	1.37e-19	101216180	Cucumis sativus	ubiquitin-like domain-containing protein CIP73(LOC101216180)										LOC101217952	1.87e-06	101217952	Cucumis sativus	probable serine/threonine-protein kinase At1g54610(LOC101217952)
LOC101216184	2.85e-05	101216184	Cucumis sativus	G-type lectin S-receptor-like serine/threonine-protein kinase At4g27290(LOC101216184)										LOC101217956	3.08e-06	101217956	Cucumis sativus	expansin-A1(LOC101217956)
LOC101216217	1.91e-06	101216217	Cucumis sativus	shaggy-related protein kinase alpha(LOC101216217)										LOC101217972	2.07e-19	101217972	Cucumis sativus	inositol monophosphatase(LOC101217972)
LOC101216220	1.37e-19	101216220	Cucumis sativus	uncharacterized LOC101216220(LOC101216220)										LOC101217980	2.07e-19	101217980	Cucumis sativus	uncharacterized LOC101217980(LOC101217980)
LOC101216223	1.37e-19	101216223	Cucumis sativus	nucleolar protein 56(LOC101216223)										LOC101217988	2.07e-19	101217988	Cucumis sativus	uncharacterized LOC101217988(LOC101217988)
LOC101216225	1.37e-19	101216225	Cucumis sativus	probable metal-nicotianamine transporter YSL7(LOC101216225)										LOC101217991	2.07e-19	101217991	Cucumis sativus	probable methyltransferase PMT21(LOC101217991)
LOC101216228	1.37e-19	101216228	Cucumis sativus	uncharacterized LOC101216228(LOC101216228)										LOC101217992	3.08e-06	101217992	Cucumis sativus	xyloglucan endotransglucosylase/hydrolase protein 9(LOC101217992)
LOC101216232	2.53e-06	101216232	Cucumis sativus	guanine nucleotide-binding protein alpha-1 subunit(LOC101216232)										LOC101218005	2.07e-19	101218005	Cucumis sativus	photosystem II reaction center W protein, chloroplastic(LOC101218005)
LOC101216236	1.37e-19	101216236	Cucumis sativus	protein unc-13 homolog(LOC101216236)										LOC101218014	2.07e-19	101218014	Cucumis sativus	chaperone protein dnaJ C76, chloroplastic(LOC101218014)
LOC101216242	1.91e-06	101216242	Cucumis sativus	L10-interacting MYB domain-containing protein(LOC101216242)										LOC101218035	2.07e-19	101218035	Cucumis sativus	DEAD-box ATP-dependent RNA helicase 3, chloroplastic(LOC101218035)
LOC101216252	2.75e-05	101216252	Cucumis sativus	serine/threonine-protein phosphatase 6 regulatory subunit 3(LOC101216252)										LOC101218056	2.07e-19	101218056	Cucumis sativus	carbamoyl-phosphate synthase large chain, chloroplastic(LOC101218056)
LOC101216265	1.37e-19	101216265	Cucumis sativus	40S ribosomal protein S23(LOC101216265)										LOC101218076	2.07e-19	101218076	Cucumis sativus	protein phosphatase 2C 57(LOC101218076)
LOC101216270	1.91e-06	101216270	Cucumis sativus	cysteine synthase 2(LOC101216270)										LOC101218089	2.65e-06	101218089	Cucumis sativus	profilin(LOC101218089)
LOC101216303	1.37e-19	101216303	Cucumis sativus	40S ribosomal protein S28-1(LOC101216303)										LOC101218091	2.07e-19	101218091	Cucumis sativus	mitochondrial dicarboxylate/tricarboxylate transporter DTC(LOC101218091)
LOC101216314	1.37e-19	101216314	Cucumis sativus	tubby-like F-box protein 8(LOC101216314)										LOC101218093	2.65e-06	101218093	Cucumis sativus	uncharacterized LOC101218093(LOC101218093)
LOC101216317	1.37e-19	101216317	Cucumis sativus	uncharacterized LOC101216317(LOC101216317)										LOC101218106	3.08e-06	101218106	Cucumis sativus	purine permease 3(LOC101218106)
LOC101216318	1.37e-19	101216318	Cucumis sativus	linoleate 13S-lipoxygenase 2-1, chloroplastic(LOC101216318)										LOC101218128	7.3e-06	101218128	Cucumis sativus	receptor homology region, transmembrane domain- and RING domain-containing protein 2(LOC101218128)
LOC101216320	1.37e-19	101216320	Cucumis sativus	kelch repeat-containing protein At3g27220(LOC101216320)										LOC101218131	1.44e-05	101218131	Cucumis sativus	acyltransferase-like protein At1g54570, chloroplastic(LOC101218131)
LOC101216323	1.37e-19	101216323	Cucumis sativus	cullin-1(LOC101216323)										LOC101218132	9.86e-07	101218132	Cucumis sativus	histone H2B.7(LOC101218132)
LOC101216329	4.93e-06	101216329	Cucumis sativus	aspartic proteinase(LOC101216329)										LOC101218137	2.07e-19	101218137	Cucumis sativus	chlorophyll a-b binding protein CP26, chloroplastic(LOC101218137)
LOC101216370	1.37e-19	101216370	Cucumis sativus	reticulon-like protein B1(LOC101216370)										LOC101218155	2.07e-19	101218155	Cucumis sativus	ribulose-1,5 bisphosphate carboxylase/oxygenase large subunit N-methyltransferase, chloroplastic(LOC101218155)
LOC101216387	1.37e-19	101216387	Cucumis sativus	40S ribosomal protein S29(LOC101216387)										LOC101218156	2.65e-06	101218156	Cucumis sativus	phenylalanine ammonia-lyase(LOC101218156)
LOC101216389	1.37e-19	101216389	Cucumis sativus	BRASSINOSTEROID INSENSITIVE 1-associated receptor kinase 1(LOC101216389)										LOC101218165	3.71e-05	101218165	Cucumis sativus	transcription factor MYC2(LOC101218165)
LOC101216393	2.56e-05	101216393	Cucumis sativus	V-type proton ATPase subunit G1(LOC101216393)										LOC101218173	1.69e-05	101218173	Cucumis sativus	NAD(P)H-quinone oxidoreductase subunit L, chloroplastic(LOC101218173)
LOC101216400	1.37e-19	101216400	Cucumis sativus	ALA-interacting subunit 3(LOC101216400)										LOC101218188	2.07e-19	101218188	Cucumis sativus	probable pectate lyase 8(LOC101218188)
LOC101216433	1.37e-19	101216433	Cucumis sativus	cold-responsive protein kinase 1(LOC101216433)										LOC101218207	2.07e-19	101218207	Cucumis sativus	histone H4(LOC101218207)
LOC101216465	1.37e-19	101216465	Cucumis sativus	uncharacterized LOC101216465(LOC101216465)										LOC101218210	6.08e-05	101218210	Cucumis sativus	putative MO25-like protein At5g47540(LOC101218210)
LOC101216468	1.37e-19	101216468	Cucumis sativus	probable aspartyl aminopeptidase(LOC101216468)										LOC101218222	3.08e-06	101218222	Cucumis sativus	probable plastid-lipid-associated protein 4, chloroplastic(LOC101218222)
LOC101216476	1.37e-19	101216476	Cucumis sativus	DCN1-like protein 2(LOC101216476)										LOC101218251	6.65e-06	101218251	Cucumis sativus	protein RESISTANCE TO PHYTOPHTHORA 1, chloroplastic(LOC101218251)
LOC101216482	1.37e-19	101216482	Cucumis sativus	60S ribosomal protein L10(LOC101216482)										LOC101218252	2.07e-19	101218252	Cucumis sativus	50S ribosomal protein L21, chloroplastic(LOC101218252)
LOC101216516	1.37e-19	101216516	Cucumis sativus	protein disulfide-isomerase(LOC101216516)										LOC101218253	2.07e-19	101218253	Cucumis sativus	uncharacterized LOC101218253(LOC101218253)
LOC101216540	4.56e-05	101216540	Cucumis sativus	LEAF RUST 10 DISEASE-RESISTANCE LOCUS RECEPTOR-LIKE PROTEIN KINASE-like 1.1(LOC101216540)										LOC101218257	3.08e-06	101218257	Cucumis sativus	thioredoxin M-type, chloroplastic(LOC101218257)
LOC101216555	1.37e-19	101216555	Cucumis sativus	protein BPS1, chloroplastic(LOC101216555)										LOC101218262	2.07e-19	101218262	Cucumis sativus	heavy metal-associated isoprenylated plant protein 7(LOC101218262)
LOC101216568	1.37e-19	101216568	Cucumis sativus	ferrochelatase-2, chloroplastic(LOC101216568)										LOC101218275	2.92e-05	101218275	Cucumis sativus	putative GATA transcription factor 22(LOC101218275)
LOC101216570	7.85e-06	101216570	Cucumis sativus	mitochondrial thiamine diphosphate carrier 2(LOC101216570)										LOC101218281	2.07e-19	101218281	Cucumis sativus	uncharacterized LOC101218281(LOC101218281)
LOC101216580	1.37e-19	101216580	Cucumis sativus	anthocyanidin 3-O-glucosyltransferase 2(LOC101216580)										LOC101218307	2.07e-19	101218307	Cucumis sativus	glycerol-3-phosphate dehydrogenase [NAD(+)](LOC101218307)
LOC101216603	1.37e-19	101216603	Cucumis sativus	glycine-rich protein A3(LOC101216603)										LOC101218314	2.07e-19	101218314	Cucumis sativus	hypothetical protein(LOC101218314)
LOC101216606	1.37e-19	101216606	Cucumis sativus	scarecrow-like protein 21(LOC101216606)										LOC101218323	3.8e-06	101218323	Cucumis sativus	probable glutathione S-transferase(LOC101218323)
LOC101216626	1.37e-19	101216626	Cucumis sativus	probable protein phosphatase 2C 49(LOC101216626)										LOC101218329	2.07e-19	101218329	Cucumis sativus	hypothetical protein(LOC101218329)
LOC101216632	1.37e-19	101216632	Cucumis sativus	uncharacterized LOC101216632(LOC101216632)										LOC101218330	2.75e-05	101218330	Cucumis sativus	phospho-2-dehydro-3-deoxyheptonate aldolase 2, chloroplastic(LOC101218330)
LOC101216659	1.37e-19	101216659	Cucumis sativus	probable NAD(P)H dehydrogenase (quinone) FQR1-like 2(LOC101216659)										LOC101218331	2.07e-19	101218331	Cucumis sativus	tubulin alpha-3 chain(LOC101218331)
LOC101216713	1.37e-19	101216713	Cucumis sativus	guanine nucleotide-binding protein subunit beta-like protein(LOC101216713)										LOC101218332	2.07e-19	101218332	Cucumis sativus	50S ribosomal protein L1, chloroplastic(LOC101218332)
LOC101216741	1.37e-19	101216741	Cucumis sativus	calmodulin-binding protein 60 B(LOC101216741)										LOC101218375	3.08e-06	101218375	Cucumis sativus	pentatricopeptide repeat-containing protein At4g33170(LOC101218375)
LOC101216743	1.37e-19	101216743	Cucumis sativus	protein NUCLEAR FUSION DEFECTIVE 4(LOC101216743)										LOC101218383	2.07e-19	101218383	Cucumis sativus	digalactosyldiacylglycerol synthase 1, chloroplastic(LOC101218383)
LOC101216746	1.37e-19	101216746	Cucumis sativus	glycerophosphodiester phosphodiesterase GDPD1, chloroplastic(LOC101216746)										LOC101218391	2.07e-19	101218391	Cucumis sativus	uncharacterized LOC101218391(LOC101218391)
LOC101216763	1.37e-19	101216763	Cucumis sativus	AAA-ATPase At3g28580(LOC101216763)										LOC101218433	2.07e-19	101218433	Cucumis sativus	3-ketoacyl-CoA synthase 6(LOC101218433)
LOC101216791	1.98e-05	101216791	Cucumis sativus	uncharacterized LOC101216791(LOC101216791)										LOC101218443	2.07e-19	101218443	Cucumis sativus	tubulin beta chain(LOC101218443)
LOC101216796	1.91e-06	101216796	Cucumis sativus	uncharacterized LOC101216796(LOC101216796)										LOC101218444	2.07e-19	101218444	Cucumis sativus	29 kDa ribonucleoprotein, chloroplastic(LOC101218444)
LOC101216801	1.37e-19	101216801	Cucumis sativus	heat shock factor protein HSF24(LOC101216801)										LOC101218456	8.28e-05	101218456	Cucumis sativus	F-box/LRR-repeat protein 4(LOC101218456)
LOC101216809	1.37e-19	101216809	Cucumis sativus	ankyrin repeat domain-containing protein 2B(LOC101216809)										LOC101218469	2.07e-19	101218469	Cucumis sativus	monosaccharide-sensing protein 2(LOC101218469)
LOC101216821	1.37e-19	101216821	Cucumis sativus	uncharacterized LOC101216821(LOC101216821)										LOC101218472	3.08e-06	101218472	Cucumis sativus	translation initiation factor IF3-4, chloroplastic(LOC101218472)
LOC101216832	1.37e-19	101216832	Cucumis sativus	uncharacterized LOC101216832(LOC101216832)										LOC101218486	4.5e-06	101218486	Cucumis sativus	protein WALLS ARE THIN 1(LOC101218486)
LOC101216862	1.37e-19	101216862	Cucumis sativus	probable protein phosphatase 2C 63(LOC101216862)										LOC101218506	3.16e-05	101218506	Cucumis sativus	glycine-rich protein A3(LOC101218506)
LOC101216893	1.91e-06	101216893	Cucumis sativus	probable serine/threonine-protein kinase PIX13(LOC101216893)										LOC101218515	2.07e-19	101218515	Cucumis sativus	beta-galactosidase(LOC101218515)
LOC101216899	1.37e-19	101216899	Cucumis sativus	60S ribosomal protein L9(LOC101216899)										LOC101218526	9.86e-07	101218526	Cucumis sativus	protein ASPARTIC PROTEASE IN GUARD CELL 1(LOC101218526)
LOC101216902	1.37e-19	101216902	Cucumis sativus	nicotinamide adenine dinucleotide transporter 1, chloroplastic(LOC101216902)										LOC101218536	2.07e-19	101218536	Cucumis sativus	uncharacterized LOC101218536(LOC101218536)
LOC101216927	1.37e-19	101216927	Cucumis sativus	GEM-like protein 1(LOC101216927)										LOC101218537	4.55e-05	101218537	Cucumis sativus	nitrile-specifier protein 5(LOC101218537)
LOC101216990	1.37e-19	101216990	Cucumis sativus	40S ribosomal protein S8(LOC101216990)										LOC101218556	2.07e-19	101218556	Cucumis sativus	thylakoid lumenal 17.4 kDa protein, chloroplastic(LOC101218556)
LOC101216998	1.37e-19	101216998	Cucumis sativus	hydroxyproline O-galactosyltransferase GALT6(LOC101216998)										LOC101218570	2.07e-19	101218570	Cucumis sativus	CTL-like protein DDB_G0274487(LOC101218570)
LOC101217014	1.37e-19	101217014	Cucumis sativus	uncharacterized isomerase BH0283(LOC101217014)										LOC101218586	1.87e-06	101218586	Cucumis sativus	protein REVEILLE 6(LOC101218586)
LOC101217019	1.37e-19	101217019	Cucumis sativus	glutathione S-transferase U9(LOC101217019)										LOC101218604	7.96e-06	101218604	Cucumis sativus	uncharacterized LOC101218604(LOC101218604)
LOC101217043	1.37e-19	101217043	Cucumis sativus	serine carboxypeptidase II-2(LOC101217043)										LOC101218629	2.65e-06	101218629	Cucumis sativus	probable LRR receptor-like serine/threonine-protein kinase At4g30520(LOC101218629)
LOC101217104	1.37e-19	101217104	Cucumis sativus	60S ribosomal protein L12-1(LOC101217104)										LOC101218630	3.08e-06	101218630	Cucumis sativus	scarecrow-like protein 22(LOC101218630)
LOC101217106	1.37e-19	101217106	Cucumis sativus	40S ribosomal protein S28-1(LOC101217106)										LOC101218633	2.07e-19	101218633	Cucumis sativus	probable metal-nicotianamine transporter YSL6(LOC101218633)
LOC101217110	1.37e-19	101217110	Cucumis sativus	SNARE-interacting protein KEULE(LOC101217110)										LOC101218635	1.87e-06	101218635	Cucumis sativus	polyol transporter 5(LOC101218635)
LOC101217123	1.37e-19	101217123	Cucumis sativus	uncharacterized LOC101217123(LOC101217123)										LOC101218641	2.07e-19	101218641	Cucumis sativus	photosystem I reaction center subunit V, chloroplastic(LOC101218641)
LOC101217124	1.37e-19	101217124	Cucumis sativus	methionine aminotransferase(LOC101217124)										LOC101218687	2.07e-19	101218687	Cucumis sativus	ACT domain-containing protein ACR4(LOC101218687)
LOC101217128	1.37e-19	101217128	Cucumis sativus	G-box-binding factor 1(LOC101217128)										LOC101218702	2.07e-19	101218702	Cucumis sativus	5-methyltetrahydropteroyltriglutamate--homocysteine methyltransferase(LOC101218702)
LOC101217130	1.37e-19	101217130	Cucumis sativus	uncharacterized LOC101217130(LOC101217130)										LOC101218717	3.08e-06	101218717	Cucumis sativus	kinesin-like protein KIN-7F(LOC101218717)
LOC101217166	1.37e-19	101217166	Cucumis sativus	dihydrofolate reductase(LOC101217166)										LOC101218720	2.07e-19	101218720	Cucumis sativus	telomere repeat-binding protein 3(LOC101218720)
LOC101217169	1.37e-19	101217169	Cucumis sativus	nucleoside diphosphate kinase(LOC101217169)										LOC101218746	2.07e-19	101218746	Cucumis sativus	protein NETWORKED 1A(LOC101218746)
LOC101217176	1.37e-19	101217176	Cucumis sativus	ADP-ribosylation factor(LOC101217176)										LOC101218753	8.64e-06	101218753	Cucumis sativus	uncharacterized LOC101218753(LOC101218753)
LOC101217188	1.37e-19	101217188	Cucumis sativus	uncharacterized LOC101217188(LOC101217188)										LOC101218791	3.08e-06	101218791	Cucumis sativus	ultraviolet-B receptor UVR8(LOC101218791)
LOC101217193	1.37e-19	101217193	Cucumis sativus	inosine-5'-monophosphate dehydrogenase 2(LOC101217193)										LOC101218820	2.07e-19	101218820	Cucumis sativus	50S ribosomal protein L5, chloroplastic(LOC101218820)
LOC101217198	1.37e-19	101217198	Cucumis sativus	pyrophosphate-energized membrane proton pump 2(LOC101217198)										LOC101218824	2.07e-19	101218824	Cucumis sativus	auxin-responsive protein IAA4(LOC101218824)
LOC101217220	1.37e-19	101217220	Cucumis sativus	proline iminopeptidase(LOC101217220)										LOC101218862	2.65e-06	101218862	Cucumis sativus	isoflavone reductase homolog(LOC101218862)
LOC101217221	1.37e-19	101217221	Cucumis sativus	V-type proton ATPase subunit E(LOC101217221)										LOC101218883	2.07e-19	101218883	Cucumis sativus	phosphoglucomutase, cytoplasmic(LOC101218883)
LOC101217225	1.37e-19	101217225	Cucumis sativus	MLO-like protein 6(LOC101217225)										LOC101218919	3.08e-06	101218919	Cucumis sativus	thylakoid lumenal 16.5 kDa protein, chloroplastic(LOC101218919)
LOC101217253	3.14e-06	101217253	Cucumis sativus	NAC domain-containing protein 1(LOC101217253)										LOC101218948	2.07e-19	101218948	Cucumis sativus	auxin-induced protein AUX28-like(LOC101218948)
LOC101217261	1.37e-19	101217261	Cucumis sativus	uncharacterized LOC101217261(LOC101217261)										LOC101218967	3.08e-06	101218967	Cucumis sativus	uncharacterized LOC101218967(LOC101218967)
LOC101217264	1.37e-19	101217264	Cucumis sativus	plasma membrane ATPase 3(LOC101217264)										LOC101218989	2.07e-19	101218989	Cucumis sativus	uncharacterized LOC101218989(LOC101218989)
LOC101217275	1.37e-19	101217275	Cucumis sativus	prostaglandin reductase-3(LOC101217275)										LOC101218997	7.96e-06	101218997	Cucumis sativus	uncharacterized LOC101218997(LOC101218997)
LOC101217283	1.37e-19	101217283	Cucumis sativus	40S ribosomal protein S21-2(LOC101217283)										LOC101219011	2.07e-19	101219011	Cucumis sativus	leucine-rich repeat receptor-like serine/threonine-protein kinase BAM1(LOC101219011)
LOC101217292	4.93e-06	101217292	Cucumis sativus	homeobox protein knotted-1-like 3(LOC101217292)										LOC101219012	2.07e-19	101219012	Cucumis sativus	CRAL-TRIO domain-containing protein C23B6.04c(LOC101219012)
LOC101217298	1.37e-19	101217298	Cucumis sativus	glutathione reductase, chloroplastic(LOC101217298)										LOC101219032	2.07e-19	101219032	Cucumis sativus	trigger factor-like protein TIG, Chloroplastic(LOC101219032)
LOC101217321	6.68e-07	101217321	Cucumis sativus	desiccation protectant protein Lea14 homolog(LOC101217321)										LOC101219033	2.07e-19	101219033	Cucumis sativus	indole-3-acetaldehyde oxidase(LOC101219033)
LOC101217323	1.37e-19	101217323	Cucumis sativus	dihydroxy-acid dehydratase, chloroplastic(LOC101217323)										LOC101219060	3.8e-06	101219060	Cucumis sativus	50S ribosomal protein L15, chloroplastic(LOC101219060)
LOC101217327	1.37e-19	101217327	Cucumis sativus	serine/threonine receptor-like kinase NFP(LOC101217327)										LOC101219070	3.08e-06	101219070	Cucumis sativus	CBBY-like protein(LOC101219070)
LOC101217340	1.37e-19	101217340	Cucumis sativus	nuclear poly(A) polymerase 1(LOC101217340)										LOC101219072	3.08e-06	101219072	Cucumis sativus	hypothetical protein(LOC101219072)
LOC101217346	1.37e-19	101217346	Cucumis sativus	DEAD-box ATP-dependent RNA helicase 56(LOC101217346)										LOC101219076	2.07e-19	101219076	Cucumis sativus	nuclear transcription factor Y subunit B-3(LOC101219076)
LOC101217348	1.37e-19	101217348	Cucumis sativus	uncharacterized LOC101217348(LOC101217348)										LOC101219077	2.07e-19	101219077	Cucumis sativus	histone H1(LOC101219077)
LOC101217352	1.37e-19	101217352	Cucumis sativus	succinate-semialdehyde dehydrogenase, mitochondrial(LOC101217352)										LOC101219089	2.07e-19	101219089	Cucumis sativus	F-box protein 7(LOC101219089)
LOC101217360	1.37e-19	101217360	Cucumis sativus	inorganic pyrophosphatase 2(LOC101217360)										LOC101219106	2.07e-19	101219106	Cucumis sativus	small heat shock protein, chloroplastic(LOC101219106)
LOC101217374	1.37e-19	101217374	Cucumis sativus	scarecrow-like protein 34(LOC101217374)										LOC101219130	1.87e-06	101219130	Cucumis sativus	deSI-like protein At4g17486(LOC101219130)
LOC101217391	1.37e-19	101217391	Cucumis sativus	osmotin-like protein(LOC101217391)										LOC101219152	2.07e-19	101219152	Cucumis sativus	zinc finger protein CONSTANS-LIKE 2(LOC101219152)
LOC101217408	1.37e-19	101217408	Cucumis sativus	uncharacterized LOC101217408(LOC101217408)										LOC101219163	4.02e-05	101219163	Cucumis sativus	probable sulfate transporter 3.3(LOC101219163)
LOC101217418	1.37e-19	101217418	Cucumis sativus	probable glutathione S-transferase(LOC101217418)										LOC101219179	2.07e-19	101219179	Cucumis sativus	magnesium-protoporphyrin IX monomethyl ester [oxidative] cyclase, chloroplastic(LOC101219179)
LOC101217428	1.37e-19	101217428	Cucumis sativus	NAC domain-containing protein 17(LOC101217428)										LOC101219187	2.07e-19	101219187	Cucumis sativus	protein MID1-COMPLEMENTING ACTIVITY 1(LOC101219187)
LOC101217437	1.37e-19	101217437	Cucumis sativus	branched-chain amino acid aminotransferase 2, chloroplastic(LOC101217437)										LOC101219190	1.31e-05	101219190	Cucumis sativus	protein OSB1, mitochondrial(LOC101219190)
LOC101217481	1.37e-19	101217481	Cucumis sativus	probable prolyl 4-hydroxylase 10(LOC101217481)										LOC101219203	2.07e-19	101219203	Cucumis sativus	uncharacterized LOC101219203(LOC101219203)
LOC101217489	1.37e-19	101217489	Cucumis sativus	leucine-rich repeat extensin-like protein 3(LOC101217489)										LOC101219227	3.08e-06	101219227	Cucumis sativus	serine/arginine-rich splicing factor SC35(LOC101219227)
LOC101217499	3.21e-05	101217499	Cucumis sativus	pheophorbide a oxygenase, chloroplastic(LOC101217499)										LOC101219263	9.86e-07	101219263	Cucumis sativus	rac-like GTP-binding protein RAC1(LOC101219263)
LOC101217510	6.68e-07	101217510	Cucumis sativus	U-box domain-containing protein 44(LOC101217510)										LOC101219282	9.86e-07	101219282	Cucumis sativus	uncharacterized LOC101219282(LOC101219282)
LOC101217516	1.37e-19	101217516	Cucumis sativus	ruBisCO large subunit-binding protein subunit beta, chloroplastic(LOC101217516)										LOC101219288	2.07e-19	101219288	Cucumis sativus	probable serine/threonine-protein kinase At1g01540(LOC101219288)
LOC101217543	1.37e-19	101217543	Cucumis sativus	peroxidase 2-like(LOC101217543)										LOC101219293	2.07e-19	101219293	Cucumis sativus	photosynthetic NDH subunit of subcomplex B 5, chloroplastic(LOC101219293)
LOC101217544	1.37e-19	101217544	Cucumis sativus	60S ribosomal protein L8(LOC101217544)										LOC101219333	2.07e-19	101219333	Cucumis sativus	tubulin beta chain(LOC101219333)
LOC101217552	1.37e-19	101217552	Cucumis sativus	pectinesterase 2(LOC101217552)										LOC101219342	2.07e-19	101219342	Cucumis sativus	rhodanese-like domain-containing protein 14, chloroplastic(LOC101219342)
LOC101217563	1.37e-19	101217563	Cucumis sativus	ADP-ribosylation factor(LOC101217563)										LOC101219343	2.07e-19	101219343	Cucumis sativus	hypothetical protein(LOC101219343)
LOC101217567	1.37e-19	101217567	Cucumis sativus	peroxidase N1(LOC101217567)										LOC101219347	2.19e-05	101219347	Cucumis sativus	hypothetical protein(LOC101219347)
LOC101217570	1.37e-19	101217570	Cucumis sativus	delta(24)-sterol reductase(LOC101217570)										LOC101219351	2.07e-19	101219351	Cucumis sativus	subtilisin-like protease SBT2.5(LOC101219351)
LOC101217590	1.37e-19	101217590	Cucumis sativus	low-temperature-induced cysteine proteinase(LOC101217590)										LOC101219391	1.87e-06	101219391	Cucumis sativus	thioredoxin-like 1-2, chloroplastic(LOC101219391)
LOC101217608	9.68e-05	101217608	Cucumis sativus	uncharacterized LOC101217608(LOC101217608)										LOC101219398	2.07e-19	101219398	Cucumis sativus	tonoplast dicarboxylate transporter(LOC101219398)
LOC101217686	1.37e-19	101217686	Cucumis sativus	60S ribosomal protein L10a(LOC101217686)										LOC101219399	2.07e-19	101219399	Cucumis sativus	CBS domain-containing protein CBSX3, mitochondrial(LOC101219399)
LOC101217695	3.01e-05	101217695	Cucumis sativus	defensin Ec-AMP-D2(LOC101217695)										LOC101219405	2.07e-19	101219405	Cucumis sativus	L-ascorbate oxidase homolog(LOC101219405)
LOC101217711	1.37e-19	101217711	Cucumis sativus	40S ribosomal protein S15-4(LOC101217711)										LOC101219412	2.07e-19	101219412	Cucumis sativus	protein ORANGE-GREEN, chloroplastic(LOC101219412)
LOC101217715	1.37e-19	101217715	Cucumis sativus	aconitate hydratase(LOC101217715)										LOC101219429	2.07e-19	101219429	Cucumis sativus	protein INVOLVED IN DE NOVO 2(LOC101219429)
LOC101217727	1.37e-19	101217727	Cucumis sativus	UDP-glycosyltransferase 73C3-like(LOC101217727)										LOC101219438	3.08e-06	101219438	Cucumis sativus	BTB/POZ domain-containing protein At1g63850-like(LOC101219438)
LOC101217730	1.37e-19	101217730	Cucumis sativus	40S ribosomal protein S26-3(LOC101217730)										LOC101219458	2.07e-19	101219458	Cucumis sativus	pentatricopeptide repeat-containing protein At2g31400, chloroplastic(LOC101219458)
LOC101217731	1.37e-19	101217731	Cucumis sativus	probable nucleolar protein 5-2(LOC101217731)										LOC101219476	2.07e-19	101219476	Cucumis sativus	fructose-bisphosphate aldolase, cytoplasmic isozyme 1(LOC101219476)
LOC101217753	1.37e-19	101217753	Cucumis sativus	signal recognition particle receptor subunit alpha homolog(LOC101217753)										LOC101219490	4.31e-05	101219490	Cucumis sativus	histone H4(LOC101219490)
LOC101217755	1.37e-19	101217755	Cucumis sativus	uncharacterized LOC101217755(LOC101217755)										LOC101219531	2.07e-19	101219531	Cucumis sativus	3-ketoacyl-CoA synthase 20(LOC101219531)
LOC101217778	5.51e-06	101217778	Cucumis sativus	neutral/alkaline invertase 3, chloroplastic(LOC101217778)										LOC101219538	2.07e-19	101219538	Cucumis sativus	uncharacterized LOC101219538(LOC101219538)
LOC101217779	6.68e-07	101217779	Cucumis sativus	bidirectional sugar transporter SWEET1(LOC101217779)										LOC101219556	9.86e-07	101219556	Cucumis sativus	uncharacterized LOC101219556(LOC101219556)
LOC101217781	1.37e-19	101217781	Cucumis sativus	peroxidase 2-like(LOC101217781)										LOC101219622	2.07e-19	101219622	Cucumis sativus	probable protein phosphatase 2C 5(LOC101219622)
LOC101217782	1.91e-06	101217782	Cucumis sativus	mRNA cap guanine-N7 methyltransferase 1(LOC101217782)										LOC101219630	2.07e-19	101219630	Cucumis sativus	18.1 kDa class I heat shock protein(LOC101219630)
LOC101217809	1.37e-19	101217809	Cucumis sativus	eukaryotic peptide chain release factor GTP-binding subunit(LOC101217809)										LOC101219667	2.07e-19	101219667	Cucumis sativus	beta-galactosidase 5(LOC101219667)
LOC101217819	1.37e-19	101217819	Cucumis sativus	probable disease resistance protein At5g66900(LOC101217819)										LOC101219673	2.07e-19	101219673	Cucumis sativus	probable inactive leucine-rich repeat receptor-like protein kinase At3g03770(LOC101219673)
LOC101217854	1.37e-19	101217854	Cucumis sativus	mitochondrial-processing peptidase subunit alpha(LOC101217854)										LOC101219706	2.07e-19	101219706	Cucumis sativus	cyclic dof factor 3(LOC101219706)
LOC101217875	1.54e-05	101217875	Cucumis sativus	exocyst complex component SEC10b(LOC101217875)										LOC101219715	9.86e-07	101219715	Cucumis sativus	30S ribosomal protein S13, chloroplastic(LOC101219715)
LOC101217881	1.37e-19	101217881	Cucumis sativus	MACPF domain-containing protein CAD1(LOC101217881)										LOC101219724	7.96e-06	101219724	Cucumis sativus	probable pectate lyase 4(LOC101219724)
LOC101217913	5.17e-05	101217913	Cucumis sativus	3-oxoacyl-[acyl-carrier-protein] reductase FabG(LOC101217913)										LOC101219749	2.07e-19	101219749	Cucumis sativus	porphobilinogen deaminase, chloroplastic(LOC101219749)
LOC101217916	1.37e-19	101217916	Cucumis sativus	ETO1-like protein 1(LOC101217916)										LOC101219756	2.07e-19	101219756	Cucumis sativus	histone-lysine N-methyltransferase EZA1(LOC101219756)
LOC101217924	1.37e-19	101217924	Cucumis sativus	14 kDa proline-rich protein DC2.15(LOC101217924)										LOC101219825	7.96e-06	101219825	Cucumis sativus	pentatricopeptide repeat-containing protein At4g30825, chloroplastic(LOC101219825)
LOC101217925	1.37e-19	101217925	Cucumis sativus	2,3-bisphosphoglycerate-independent phosphoglycerate mutase(LOC101217925)										LOC101219826	2.07e-19	101219826	Cucumis sativus	TORTIFOLIA1-like protein 4(LOC101219826)
LOC101217944	1.37e-19	101217944	Cucumis sativus	glucose-6-phosphate isomerase, cytosolic(LOC101217944)										LOC101219834	3.08e-06	101219834	Cucumis sativus	uncharacterized LOC101219834(LOC101219834)
LOC101217963	1.37e-19	101217963	Cucumis sativus	uncharacterized LOC101217963(LOC101217963)										LOC101219873	1.87e-06	101219873	Cucumis sativus	hypothetical protein(LOC101219873)
LOC101217969	1.91e-06	101217969	Cucumis sativus	respiratory burst oxidase homolog protein F(LOC101217969)										LOC101219878	2.07e-19	101219878	Cucumis sativus	BAG family molecular chaperone regulator 5, mitochondrial(LOC101219878)
LOC101217975	1.37e-19	101217975	Cucumis sativus	sphingosine-1-phosphate lyase(LOC101217975)										LOC101219885	2.07e-19	101219885	Cucumis sativus	protein LNK2(LOC101219885)
LOC101217977	1.37e-19	101217977	Cucumis sativus	heat stress transcription factor B-2b(LOC101217977)										LOC101219894	2.65e-06	101219894	Cucumis sativus	probable purine permease 5(LOC101219894)
LOC101217983	1.37e-19	101217983	Cucumis sativus	probable UDP-N-acetylglucosamine--peptide N-acetylglucosaminyltransferase SEC(LOC101217983)										LOC101219907	1.69e-05	101219907	Cucumis sativus	GTPase HflX(LOC101219907)
LOC101217986	1.37e-19	101217986	Cucumis sativus	THO complex subunit 4A(LOC101217986)										LOC101219908	2.07e-19	101219908	Cucumis sativus	putative respiratory burst oxidase homolog protein H(LOC101219908)
LOC101217990	4.93e-06	101217990	Cucumis sativus	dolichyl-diphosphooligosaccharide--protein glycosyltransferase subunit 1A(LOC101217990)										LOC101219952	2.07e-19	101219952	Cucumis sativus	uncharacterized LOC101219952(LOC101219952)
LOC101217994	1.54e-05	101217994	Cucumis sativus	TOM1-like protein 1(LOC101217994)										LOC101219958	8.57e-05	101219958	Cucumis sativus	phosphatidylinositol 4-phosphate 5-kinase 1(LOC101219958)
LOC101217997	1.37e-19	101217997	Cucumis sativus	acyl carrier protein 1, chloroplastic(LOC101217997)										LOC101219962	2.07e-19	101219962	Cucumis sativus	protein kinase PVPK-1(LOC101219962)
LOC101218013	1.91e-06	101218013	Cucumis sativus	calcium-dependent protein kinase 11(LOC101218013)										LOC101219964	2.07e-19	101219964	Cucumis sativus	30S ribosomal protein S17, chloroplastic(LOC101219964)
LOC101218016	1.37e-19	101218016	Cucumis sativus	60S acidic ribosomal protein P2-4(LOC101218016)										LOC101219983	2.07e-19	101219983	Cucumis sativus	uncharacterized LOC101219983(LOC101219983)
LOC101218021	1.65e-05	101218021	Cucumis sativus	uncharacterized LOC101218021(LOC101218021)										LOC101220013	2.07e-19	101220013	Cucumis sativus	uncharacterized LOC101220013(LOC101220013)
LOC101218026	4.93e-06	101218026	Cucumis sativus	protein mago nashi homolog(LOC101218026)										LOC101220016	7.3e-06	101220016	Cucumis sativus	galactan beta-1,4-galactosyltransferase GALS3(LOC101220016)
LOC101218079	1.37e-19	101218079	Cucumis sativus	hypothetical protein(LOC101218079)										LOC101220018	2.07e-19	101220018	Cucumis sativus	auxin response factor 3(LOC101220018)
LOC101218080	1.37e-19	101218080	Cucumis sativus	fructose-bisphosphate aldolase 3, chloroplastic(LOC101218080)										LOC101220024	3.08e-06	101220024	Cucumis sativus	protein trichome birefringence(LOC101220024)
LOC101218083	1.37e-19	101218083	Cucumis sativus	glutathione S-transferase U25(LOC101218083)										LOC101220026	2.07e-19	101220026	Cucumis sativus	probable leucine-rich repeat receptor-like protein kinase At5g49770(LOC101220026)
LOC101218116	1.37e-19	101218116	Cucumis sativus	probable ADP-ribosylation factor GTPase-activating protein AGD13(LOC101218116)										LOC101220027	3.8e-06	101220027	Cucumis sativus	alpha/beta hydrolase domain-containing protein 17B(LOC101220027)
LOC101218121	8.41e-05	101218121	Cucumis sativus	4-coumarate--CoA ligase 2(LOC101218121)										LOC101220028	2.07e-19	101220028	Cucumis sativus	HVA22-like protein a(LOC101220028)
LOC101218125	1.37e-19	101218125	Cucumis sativus	protein DETOXIFICATION 16(LOC101218125)										LOC101220047	2.07e-19	101220047	Cucumis sativus	protein CELLULOSE SYNTHASE INTERACTIVE 3(LOC101220047)
LOC101218133	1.37e-19	101218133	Cucumis sativus	subtilisin-like protease SBT3.6(LOC101218133)										LOC101220055	2.07e-19	101220055	Cucumis sativus	phosphoribulokinase, chloroplastic(LOC101220055)
LOC101218136	1.37e-19	101218136	Cucumis sativus	serine/threonine-protein kinase RIPK(LOC101218136)										LOC101220059	9.86e-07	101220059	Cucumis sativus	U-box domain-containing protein 21(LOC101220059)
LOC101218144	2.53e-06	101218144	Cucumis sativus	phenylalanine ammonia-lyase(LOC101218144)										LOC101220075	4.5e-06	101220075	Cucumis sativus	uncharacterized LOC101220075(LOC101220075)
LOC101218170	1.37e-19	101218170	Cucumis sativus	protein CWC15 homolog(LOC101218170)										LOC101220104	2.07e-19	101220104	Cucumis sativus	haloacid dehalogenase-like hydrolase domain-containing protein 3(LOC101220104)
LOC101218171	1.37e-19	101218171	Cucumis sativus	proteasome subunit beta type-3-A(LOC101218171)										LOC101220107	1.31e-05	101220107	Cucumis sativus	two-component response regulator-like APRR1(LOC101220107)
LOC101218205	4.93e-06	101218205	Cucumis sativus	hypersensitive-induced response protein-like protein 1(LOC101218205)										LOC101220113	2.07e-19	101220113	Cucumis sativus	EIN3-binding F-box protein 1(LOC101220113)
LOC101218225	1.37e-19	101218225	Cucumis sativus	histone H2B(LOC101218225)										LOC101220173	2.07e-19	101220173	Cucumis sativus	probable protein phosphatase 2C 6(LOC101220173)
LOC101218226	1.37e-19	101218226	Cucumis sativus	elongation factor 2(LOC101218226)										LOC101220185	2.07e-19	101220185	Cucumis sativus	protein EARLY RESPONSIVE TO DEHYDRATION 15-like(LOC101220185)
LOC101218229	6.68e-07	101218229	Cucumis sativus	D-aminoacyl-tRNA deacylase(LOC101218229)										LOC101220226	2.07e-19	101220226	Cucumis sativus	probable carotenoid cleavage dioxygenase 4, chloroplastic(LOC101220226)
LOC101218240	1.37e-19	101218240	Cucumis sativus	3-dehydroquinate synthase, chloroplastic(LOC101218240)										LOC101220239	7.96e-06	101220239	Cucumis sativus	long-chain-alcohol oxidase FAO2(LOC101220239)
LOC101218254	1.37e-19	101218254	Cucumis sativus	protein SUPPRESSOR OF MAX2 1(LOC101218254)										LOC101220256	2.19e-05	101220256	Cucumis sativus	ycf3-interacting protein 1, chloroplastic(LOC101220256)
LOC101218270	1.37e-19	101218270	Cucumis sativus	calcium-dependent protein kinase 2(LOC101218270)										LOC101220260	2.65e-06	101220260	Cucumis sativus	serine/threonine-protein kinase prpf4B(LOC101220260)
LOC101218276	1.37e-19	101218276	Cucumis sativus	probable pre-mRNA-splicing factor ATP-dependent RNA helicase DEAH2(LOC101218276)										LOC101220267	9.86e-07	101220267	Cucumis sativus	phosphoethanolamine N-methyltransferase(LOC101220267)
LOC101218283	1.37e-19	101218283	Cucumis sativus	protein DETOXIFICATION 27(LOC101218283)										LOC101220281	2.07e-19	101220281	Cucumis sativus	type IV inositol polyphosphate 5-phosphatase 3(LOC101220281)
LOC101218305	1.37e-19	101218305	Cucumis sativus	uncharacterized LOC101218305(LOC101218305)										LOC101220292	5.23e-06	101220292	Cucumis sativus	F-box protein SKP2A(LOC101220292)
LOC101218311	1.37e-19	101218311	Cucumis sativus	triosephosphate isomerase, cytosolic(LOC101218311)										LOC101220298	1.87e-06	101220298	Cucumis sativus	UTP--glucose-1-phosphate uridylyltransferase(LOC101220298)
LOC101218356	1.37e-19	101218356	Cucumis sativus	endoplasmic reticulum oxidoreductin-1(LOC101218356)										LOC101220339	2.07e-19	101220339	Cucumis sativus	ninja-family protein AFP3(LOC101220339)
LOC101218361	1.54e-05	101218361	Cucumis sativus	4-coumarate--CoA ligase 2(LOC101218361)										LOC101220354	3.8e-06	101220354	Cucumis sativus	xyloglucan endotransglucosylase/hydrolase 2(LOC101220354)
LOC101218371	3.76e-06	101218371	Cucumis sativus	WD repeat-containing protein 48(LOC101218371)										LOC101220363	2.07e-19	101220363	Cucumis sativus	hypothetical protein(LOC101220363)
LOC101218382	2.14e-05	101218382	Cucumis sativus	phenylalanine ammonia-lyase(LOC101218382)										LOC101220382	2.07e-19	101220382	Cucumis sativus	bifunctional nuclease 1(LOC101220382)
LOC101218392	1.37e-19	101218392	Cucumis sativus	transcription factor GTE8(LOC101218392)										LOC101220427	3.08e-06	101220427	Cucumis sativus	probable 1-deoxy-D-xylulose-5-phosphate synthase, chloroplastic(LOC101220427)
LOC101218399	1.37e-19	101218399	Cucumis sativus	60S ribosomal protein L7a-2(LOC101218399)										LOC101220452	2.07e-19	101220452	Cucumis sativus	magnesium transporter MRS2-I(LOC101220452)
LOC101218411	1.37e-19	101218411	Cucumis sativus	telomere repeat-binding factor 1(LOC101218411)										LOC101220464	2.07e-19	101220464	Cucumis sativus	glutathione S-transferase U8(LOC101220464)
LOC101218446	1.37e-19	101218446	Cucumis sativus	glycine-rich RNA-binding protein blt801(LOC101218446)										LOC101220468	2.07e-19	101220468	Cucumis sativus	protein argonaute 4(LOC101220468)
LOC101218448	1.37e-19	101218448	Cucumis sativus	heavy metal-associated isoprenylated plant protein 39(LOC101218448)										LOC101220485	2.65e-06	101220485	Cucumis sativus	pentatricopeptide repeat-containing protein At1g02150(LOC101220485)
LOC101218470	2.53e-06	101218470	Cucumis sativus	cysteine-rich repeat secretory protein 38(LOC101218470)										LOC101220488	2.07e-19	101220488	Cucumis sativus	F-box protein At5g46170(LOC101220488)
LOC101218476	1.37e-19	101218476	Cucumis sativus	proteasome subunit alpha type-5(LOC101218476)										LOC101220500	9.34e-05	101220500	Cucumis sativus	leucine-rich repeat receptor-like serine/threonine/tyrosine-protein kinase SOBIR1(LOC101220500)
LOC101218478	3.01e-05	101218478	Cucumis sativus	uncharacterized LOC101218478(LOC101218478)										LOC101220505	2.07e-19	101220505	Cucumis sativus	uncharacterized LOC101220505(LOC101220505)
LOC101218492	1.65e-05	101218492	Cucumis sativus	transmembrane emp24 domain-containing protein p24delta3(LOC101218492)										LOC101220506	2.07e-19	101220506	Cucumis sativus	serine/threonine-protein kinase Nek5(LOC101220506)
LOC101218501	1.37e-19	101218501	Cucumis sativus	uncharacterized LOC101218501(LOC101218501)										LOC101220512	6.25e-05	101220512	Cucumis sativus	trihelix transcription factor ASIL2(LOC101220512)
LOC101218512	1.37e-19	101218512	Cucumis sativus	ubiquitin-40S ribosomal protein S27a-like(LOC101218512)										LOC101220517	2.07e-19	101220517	Cucumis sativus	uncharacterized LOC101220517(LOC101220517)
LOC101218513	1.37e-19	101218513	Cucumis sativus	glutamate--tRNA ligase, cytoplasmic(LOC101218513)										LOC101220541	8.64e-06	101220541	Cucumis sativus	heterogeneous nuclear ribonucleoprotein 1(LOC101220541)
LOC101218538	1.37e-19	101218538	Cucumis sativus	mitogen-activated protein kinase kinase kinase 1(LOC101218538)										LOC101220567	2.07e-19	101220567	Cucumis sativus	5'-adenylylsulfate reductase 1, chloroplastic(LOC101220567)
LOC101218544	1.37e-19	101218544	Cucumis sativus	uncharacterized LOC101218544(LOC101218544)										LOC101220582	2.07e-19	101220582	Cucumis sativus	zinc metalloprotease ZmpB(LOC101220582)
LOC101218557	1.37e-19	101218557	Cucumis sativus	mitochondrial outer membrane protein porin 4(LOC101218557)										LOC101220586	2.07e-19	101220586	Cucumis sativus	uncharacterized protein At2g23090(LOC101220586)
LOC101218562	1.37e-19	101218562	Cucumis sativus	probable glutathione S-transferase parC(LOC101218562)										LOC101220587	2.07e-19	101220587	Cucumis sativus	beta-glucosidase 18(LOC101220587)
LOC101218566	1.37e-19	101218566	Cucumis sativus	hypothetical protein(LOC101218566)										LOC101220595	3.08e-06	101220595	Cucumis sativus	mannose-6-phosphate isomerase 1(LOC101220595)
LOC101218581	1.37e-19	101218581	Cucumis sativus	protein DETOXIFICATION 27(LOC101218581)										LOC101220605	2.07e-19	101220605	Cucumis sativus	bidirectional sugar transporter SWEET2(LOC101220605)
LOC101218588	5.08e-05	101218588	Cucumis sativus	alkaline/neutral invertase A, mitochondrial(LOC101218588)										LOC101220615	2.07e-19	101220615	Cucumis sativus	glutamyl-tRNA reductase 1, chloroplastic-like(LOC101220615)
LOC101218606	1.37e-19	101218606	Cucumis sativus	cysteine synthase(LOC101218606)										LOC101220617	2.07e-19	101220617	Cucumis sativus	actin-7(LOC101220617)
LOC101218612	1.37e-19	101218612	Cucumis sativus	diaminopimelate epimerase, chloroplastic(LOC101218612)										LOC101220618	2.07e-19	101220618	Cucumis sativus	transcription factor bHLH147(LOC101220618)
LOC101218617	1.37e-19	101218617	Cucumis sativus	phenylalanine ammonia-lyase(LOC101218617)										LOC101220634	3.08e-06	101220634	Cucumis sativus	oxalate--CoA ligase(LOC101220634)
LOC101218625	7.26e-06	101218625	Cucumis sativus	calmodulin(LOC101218625)										LOC101220636	2.07e-19	101220636	Cucumis sativus	phospho-2-dehydro-3-deoxyheptonate aldolase 1, chloroplastic(LOC101220636)
LOC101218627	1.37e-19	101218627	Cucumis sativus	lysine histidine transporter 2(LOC101218627)										LOC101220690	7.3e-06	101220690	Cucumis sativus	50S ribosomal protein L6, chloroplastic(LOC101220690)
LOC101218628	1.37e-19	101218628	Cucumis sativus	ruBisCO large subunit-binding protein subunit alpha(LOC101218628)										LOC101220724	2.63e-05	101220724	Cucumis sativus	cyclin-U4-1(LOC101220724)
LOC101218643	1.37e-19	101218643	Cucumis sativus	cyclic nucleotide-gated ion channel 17(LOC101218643)										LOC101220728	2.07e-19	101220728	Cucumis sativus	triose phosphate/phosphate translocator, chloroplastic(LOC101220728)
LOC101218645	6.68e-07	101218645	Cucumis sativus	cysteine-rich and transmembrane domain-containing protein WIH2(LOC101218645)										LOC101220729	7.09e-05	101220729	Cucumis sativus	protein IQ-DOMAIN 1(LOC101220729)
LOC101218655	1.37e-19	101218655	Cucumis sativus	uncharacterized LOC101218655(LOC101218655)										LOC101220747	2.07e-19	101220747	Cucumis sativus	BEL1-like homeodomain protein 1(LOC101220747)
LOC101218660	1.37e-19	101218660	Cucumis sativus	60S acidic ribosomal protein P1(LOC101218660)										LOC101220751	1.19e-05	101220751	Cucumis sativus	putative dual specificity protein phosphatase DSP8(LOC101220751)
LOC101218665	1.37e-19	101218665	Cucumis sativus	la-related protein 1C(LOC101218665)										LOC101220770	2.07e-19	101220770	Cucumis sativus	glutamic acid-rich protein(LOC101220770)
LOC101218677	1.37e-19	101218677	Cucumis sativus	uncharacterized LOC101218677(LOC101218677)										LOC101220813	3.08e-06	101220813	Cucumis sativus	heparanase-like protein 1(LOC101220813)
LOC101218695	1.37e-19	101218695	Cucumis sativus	annexin A6(LOC101218695)										LOC101220816	1.75e-05	101220816	Cucumis sativus	uncharacterized LOC101220816(LOC101220816)
LOC101218701	1.37e-19	101218701	Cucumis sativus	60S ribosomal protein L13-3(LOC101218701)										LOC101220822	4.55e-05	101220822	Cucumis sativus	heat shock protein 90-6, mitochondrial(LOC101220822)
LOC101218749	1.91e-06	101218749	Cucumis sativus	cysteine-rich receptor-like protein kinase 3(LOC101218749)										LOC101220833	8.07e-05	101220833	Cucumis sativus	probable pterin-4-alpha-carbinolamine dehydratase, chloroplastic(LOC101220833)
LOC101218752	6.51e-05	101218752	Cucumis sativus	uncharacterized LOC101218752(LOC101218752)										LOC101220842	2.07e-19	101220842	Cucumis sativus	probable glucuronoxylan glucuronosyltransferase IRX7(LOC101220842)
LOC101218782	2.65e-05	101218782	Cucumis sativus	homeobox-leucine zipper protein HAT22(LOC101218782)										LOC101220848	3.08e-06	101220848	Cucumis sativus	serine carboxypeptidase-like(LOC101220848)
LOC101218785	1.37e-19	101218785	Cucumis sativus	allantoate deiminase 2(LOC101218785)										LOC101220898	3.8e-06	101220898	Cucumis sativus	probable sucrose-phosphate synthase 4(LOC101220898)
LOC101218793	1.37e-19	101218793	Cucumis sativus	E3 ubiquitin-protein ligase UPL3(LOC101218793)										LOC101220901	1.31e-05	101220901	Cucumis sativus	serine/threonine-protein kinase Nek2(LOC101220901)
LOC101218800	1.37e-19	101218800	Cucumis sativus	uncharacterized LOC101218800(LOC101218800)										LOC101220910	2.07e-19	101220910	Cucumis sativus	uncharacterized LOC101220910(LOC101220910)
LOC101218831	1.37e-19	101218831	Cucumis sativus	F-box protein SKIP14(LOC101218831)										LOC101220931	2.07e-19	101220931	Cucumis sativus	elongation factor G-2, chloroplastic(LOC101220931)
LOC101218856	1.37e-19	101218856	Cucumis sativus	phenylalanine ammonia-lyase(LOC101218856)										LOC101220973	1.88e-05	101220973	Cucumis sativus	50S ribosomal protein L17, chloroplastic(LOC101220973)
LOC101218864	1.37e-19	101218864	Cucumis sativus	2-methyl-6-phytyl-1,4-hydroquinone methyltransferase, chloroplastic(LOC101218864)										LOC101220974	2.07e-19	101220974	Cucumis sativus	ABC transporter B family member 1(LOC101220974)
LOC101218878	1.37e-19	101218878	Cucumis sativus	protein SUPPRESSOR OF K(+) TRANSPORT GROWTH DEFECT 1(LOC101218878)										LOC101220979	2.19e-05	101220979	Cucumis sativus	ubiquitin-conjugating enzyme E2 28(LOC101220979)
LOC101218880	3.05e-05	101218880	Cucumis sativus	actin-related protein 8(LOC101218880)										LOC101220994	2.07e-19	101220994	Cucumis sativus	cell division cycle protein 48 homolog(LOC101220994)
LOC101218882	0.000100155	101218882	Cucumis sativus	protein SUPPRESSOR OF MAX2 1(LOC101218882)										LOC101221009	8.47e-05	101221009	Cucumis sativus	NADPH-dependent aldehyde reductase-like protein, chloroplastic(LOC101221009)
LOC101218890	1.37e-19	101218890	Cucumis sativus	2-hydroxyacyl-CoA lyase(LOC101218890)										LOC101221020	2.07e-19	101221020	Cucumis sativus	tubulin alpha chain(LOC101221020)
LOC101218917	1.37e-19	101218917	Cucumis sativus	UDP-glycosyltransferase 73C2(LOC101218917)										LOC101221033	3.08e-06	101221033	Cucumis sativus	zinc finger CCCH domain-containing protein 34(LOC101221033)
LOC101218923	1.37e-19	101218923	Cucumis sativus	photosynthetic NDH subunit of lumenal location 5, chloroplastic(LOC101218923)										LOC101221037	9.95e-06	101221037	Cucumis sativus	uncharacterized LOC101221037(LOC101221037)
LOC101218929	1.37e-19	101218929	Cucumis sativus	MLO-like protein 2(LOC101218929)										LOC101221039	1.87e-06	101221039	Cucumis sativus	60S ribosomal protein L3-2(LOC101221039)
LOC101218934	3.05e-05	101218934	Cucumis sativus	calmodulin binding protein PICBP(LOC101218934)										LOC101221049	1.87e-06	101221049	Cucumis sativus	transcription factor TCP14(LOC101221049)
LOC101218942	1.37e-19	101218942	Cucumis sativus	phospholipase D gamma 1(LOC101218942)										LOC101221053	2.07e-19	101221053	Cucumis sativus	protein BUNDLE SHEATH DEFECTIVE 2, chloroplastic(LOC101221053)
LOC101218943	1.37e-19	101218943	Cucumis sativus	glutathionyl-hydroquinone reductase YqjG(LOC101218943)										LOC101221058	2.65e-06	101221058	Cucumis sativus	cold shock protein 2(LOC101221058)
LOC101218959	1.37e-19	101218959	Cucumis sativus	uncharacterized LOC101218959(LOC101218959)										LOC101221081	2.07e-19	101221081	Cucumis sativus	myosin-9(LOC101221081)
LOC101218961	1.37e-19	101218961	Cucumis sativus	protein ROS1A(LOC101218961)										LOC101221087	9.86e-07	101221087	Cucumis sativus	nifU-like protein 3, chloroplastic(LOC101221087)
LOC101218966	1.37e-19	101218966	Cucumis sativus	putative receptor-like protein kinase At4g00960(LOC101218966)										LOC101221096	2.07e-19	101221096	Cucumis sativus	GATA transcription factor 1(LOC101221096)
LOC101218978	1.37e-19	101218978	Cucumis sativus	alpha-glucan water dikinase, chloroplastic(LOC101218978)										LOC101221130	2.07e-19	101221130	Cucumis sativus	28 kDa ribonucleoprotein, chloroplastic(LOC101221130)
LOC101219006	1.37e-19	101219006	Cucumis sativus	protein ROOT HAIR DEFECTIVE 3 homolog 1(LOC101219006)										LOC101221159	9.86e-07	101221159	Cucumis sativus	ATP-dependent zinc metalloprotease FTSH, chloroplastic(LOC101221159)
LOC101219019	1.91e-06	101219019	Cucumis sativus	uncharacterized LOC101219019(LOC101219019)										LOC101221199	3.08e-06	101221199	Cucumis sativus	protein LIGHT-DEPENDENT SHORT HYPOCOTYLS 4(LOC101221199)
[truncated: 503 more rows]

## Sheet: S6
source	Category	Term	Count	%	PValue	Genes	List Total	Pop Hits	Pop Total	Fold Enrichment	Bonferroni	Benjamini	FDR
[truncated: 119 more rows]

[truncated: 2 more sheets: S7, S8]
